# Supplementary material for: Beyond the Flavour: The Potential Druggability of Chemosensory G Protein-Coupled Receptors
Source: Int J Mol Sci. 2019 Mar 20;20(6):1402. doi: 10.3390/ijms20061402 (PMC6471708; doi:10.3390/ijms20061402)
Supplement: Supplementary file 1 [file ijms-20-01402-s001.zip]

Archive with 2 entries (2 files):
- Supp_info/S1_sweet-molecules.xlsx
- Supp_info/S2_umami-molecules.xlsx
