# Supplementary material for: Beyond the Flavour: The Potential Druggability of Chemosensory G Protein-Coupled Receptors
Source: Int J Mol Sci. 2019 Mar 20;20(6):1402. doi: 10.3390/ijms20061402 (PMC6471708; doi:10.3390/ijms20061402)
Supplement: Supplementary file 1 [file ijms-20-01402-s001.zip › Supp_info/S1_sweet-molecules.xlsx]

## Sheet: __JChemStructureSheet
Hash	StructureStringLength	StructureStringFormat	StructureString
95747D8E10D349B8E70FF85C03A70690	1	sdf	JChemExcelAwQAAB+LCAAAAAAABAClk80OwyAIx+8mvgMvUANUq5zXHbvd9iA77PlH12X9GGnSSogxP+UPonoHMDxfVFgACZmEImbu4WfeeQeEo8PSZxMReDAi6kY1DJliGmccsOM0MV1GuMNaw/atDAVu81LmckCGQuQiU3DhhLUyzTe48lAqE4nPHuqvhnqZ871pdm7qQG+and6ca3FFNaSP9zOusbLWwMqigZUlAyvrDKws2yktrKzYImKmHH/vBg8A11vv3RvBshZPAwQAAA==
6993614414C8138528FA39D2914CC0E0	1	sdf	JChemExcelaAcAAB+LCAAAAAAABAClkkFOxDAMRfeVegdfoJbtOE2zZlgO7DgIC86PA4jM0C+kSayoql6bb3/b60J0ff/QwyqJimlVl2IX+o11WRfSSiZEt6dHrZXeTETixwhj9eTxsgm7Wm5MOD4LvdK9Bj5/ZZQtlVuZpwdklN2O+i2zZ5FpGWMvWaZNGR/HsKm4nAuuZkxmqjeJczE8qUd602VOvRlrceIyvn594M6hMr83znW8xRJWvFnZMqd92NTPlflqusxEb7qp06TGZGb2ZvunmjGZiUlprPHX8x4HSwAHc4CDZYCD7QAHKzglwsEOLFJhSpUzDqYKsJIC88EUmA+mwHwwBeaDKTDfUiK8kwLzTQSYbynP5q9Ezy+XdfkEzWNsv2gHA…
CA6A719A34DB2F682F3CE231CA66539D	1	sdf	JChemExcel7AMAAB+LCAAAAAAABAClkz0OwjAMRvdKuYNPYNmJ8+OZMhY2DsLA+XGpoC3y0saKKuslefqSqGEAmJ4vblGBmCIrC9U4wq/CEAZgAlAA2oy1VBUekYhsoRVjLZSXrgnL3BHaNMEd9g5/LJqIUjMtGolNN5rLAU1CbuqnOaZRStqdRrBwk+40GVOK/WkKklQ/zZGXWg8VsZRyVrNeMWH5dSc03wfvSMO2+/PdY2PJwcbEwcayg40VBxur/urmu9VNMv+pf3gCuN7GMLwBduNNMewDAAA=
266F4547FDDCFDE8FD676F892CD85A56	1	sdf	JChemExcel4AgAAB+LCAAAAAAABACtlkFugzAQRfdI3GEugOUZ7NheN12m3fUgXfT8/YQqDuUrEjYWQujJeswf24hxELl9/2i2Il69adHgk13lMcZhHMRmsSDin646SinyZd57TMRQFywXPEzeAd6n/j19ytbBr1VjTsMcVk1Qi0+atyaNOptTq6aGUneJzaGqxlxI0TdW413SEFdNzptQR6p5rE9XNdM51Uzn9GaqC76rpk0zI571h9rtm7YW9+zieiC7qpEX1RzpTdXsTvgRzYsT3va96dk30OSY+k941XSt1Oxisv7eVE3X9+aUM6Xw3O9bDDYTDBYIBosEg10IBksEg2WCwQrBRdTvMZgqn01SgilJCaYsZaIYTEn4RULCL69k4aMoCQ+mJ…
8B7041650770216BD3529986F6ABED93	1	sdf	JChemExcelvwQAAB+LCAAAAAAABAClkzsOgzAMQHek3MEXILJNQuK5dKTdepAOPX/NR+VTCylgWch6kBfHEa4C6N8fyiyAhExCARN38AtXuQqIhwRc5RIiAi9GRP1Qgz3GxENFPnE7Vuj1NcITtg47Jw15DiFPVW4lrjS3Ag36RCHOwiad11AObHZTdqjAWabFmSNe1dTz4ouzUU0gPj+bXQ/XNbvZFGjqgwsvGHF9MJuSm1o0F7oh/anG5xYrawysLNg4GlhZa2BlycDKsoGVib2lhQUITQmRuSX9H74HuD86V30BCDW28L8EAAA=
F084BB5A19F0A16B0650B39676638DA8	1	sdf	JChemExcel4AgAAB+LCAAAAAAABACllkFuxCAMRfeRcgdfoMg2JsC602XbXQ/SRc/fT5i0Mx1v4qIoQi/4jz82aNaF6PXzS5p2YmGVLsZVL/Qz1mVdSDOpEfHN8zt67/ShzIyFRE+cOlTGzJIadDE44TPTO91r+M+UkaTF6pjlZK3nG5nnEzKc6tZ3GU1NpQVlJLHaVYZz1aApTrnswRAsRYOmEJJRKzebczJcSv7v3iCk2MzmoVIn9oawxd3a3JvaNCizF1x1zlrOJVzw0uohoxbs4hFitbnZnOybepgSzRY2Jf0wJVk5fDQ3qXItfW0SzEaTmR4yW4+aQu/ans0wZdH2G/eNzGww61v0okClZt9AJuN4xY9m1msOpZf4RdFKrXO2sQULPkJk7…
617E1AE44A0BA3FD747F730504CC7F77	1	sdf	JChemExcel4AgAAB+LCAAAAAAABACllk1OwzAQhfeVcoe5ANb8ObbXlCWw4xSsWHB+nuMGWjoLYqwosr54Xud5xlaXE9Hzx6dUbcTCKk2ci57peyyn5URqpE7EV8/PaK3RmzIzFhI9cGpQ6TNP6tDF4ITPTI/vtxrxM2QkafbSZ5a8NruWob/LcCpr22Q0VZU6KSOJ1S8ybEWvZF4PZWN5C4ZgzjppCiGGWoXZHJPhnO2/e4OQ7CObu0od2BvCFjevY29K1UmZreCqY1bN8nTBcy27jPpkF/cQLzXM5mDflN2UqPm0KWm7KTHlyWwkrVLkUvpSZTIbTe66y6xt1hR617dsuimfbb9+38jIBrO2zl4UqNToG8gYjtf80TS95JBbnr8oai5lzFb2y…
C587A56B91EC18175614989D33B05C19	1	sdf	JChemExcelcRUAAB+LCAAAAAAABAClmE1SXDEMhPdUcQdfAJf1Z8nrkCXJLgfJIudP+/mRhKANYoqipj5metSyLGl4fGjt5ecvCl5t0GBapMP5uf15PD48PjSbbXJr45+fv4+1VvvBYwy8EA/u6uL7mXZx0f1sdPx5tO/trUb+8yojMWI/k252BG+ZLx+QoT5Z9cgwq5RlTMhue0OtaGp0d6MjM+5nhWhGn8F84mIkpxgNdVG7E+vTRjk3S0NvwQguynD3GHJkKJaVZdaMed4sSrMsI+b7fJ5G56VVGeoR8z4fNq/LGAufaKZwNcWjL/Y/F9KrBz46jfATzVjlO8V9risjT4TLMKvRoD2Q25FhoWqj0D7simGneFD1agqqONadJS9XMUzx6zGvO…
C90F65527385BF4CA64FA1FA729E7015	1	sdf	JChemExcelUBEAAB+LCAAAAAAABACll01uGzEMhfcGfAddwIL4J1Hrpsu0ux6ki56/T5aaxjA3ZgZGMPgyeeYjKXJyvZTy/vsPOc/SqDFN0jb4rXxc18v1UtSKtVI+f/5fc87yi1treBCX1KYq566LrrtW8etWfpZHjfizZbiKN98yZjI+yXx7QYZqZ9Utw7zjSsmYkO24tKklTbU6htGWaecuEU2r3Zl3XIzkJKOhKmonsaNbS+dmqusRdOekDNfhTbYM+bS0zOze9x+LUk/LiI1Vn1urPDUrQ9W9n/qwjbyMsfCOpgtnU9zq5PFxIEe24K1S87GjaTN9prj2ec/IjXAYejYajAcatmVYKDsotDa7x7BS3Ch7NAVd7PNkaaS7GKb4X5lnb9mCa…
3E453720137D394391C144ECF73E5E79	1	sdf	JChemExcelqAQAAB+LCAAAAAAABACllD0OwjAMhfdKvYNPYNmO68QzMAIbB2Hg/LhF0CK8lFhRZH2JXp7zNw4A5/uDmzgQk7CzUpUjfGIcxgFYgBmANm0Nd4ebEFFMjGAkNX5lKs3njDCGCa7wrZG3t0w1ml5ZU9aNzGGHjKDWiVI3e2QKcvN+NwWdine7UTRu2u1mlRE0s63MnpOasBTpL8ri3tS8qD1u1i0mtE/2h8z7wLv2Zr1+HW7iMcnSf+NgJcHBNMHBpgQHswQHq8sKP7gls4N5qs2UOpn/ksQ3/1Z5BjhdjuPwBBgMP46oBAAA
71980935924F6CAD5976B7BD35A18141	1	sdf	JChemExcelqAQAAB+LCAAAAAAABACllEEOgkAMRfck3KEnaNpO6UzX6hLdeRAXnt+iUSR2g9NMSPOY/LyhwDgAzLc7N3EgJmFnpSpH+NQ4jAOwADMAfa213B2uQkSxMYqR1PjVqTRfOsK4TXCBbUa+3jHVaHp1TVm/Yg47YgS1TpTa7IkpyM37bQo6Fe+2UTRu2m0zYSnSb2Mx8Jrb7Bn4eihBM/s3Zn3EhPbp/oh5D7zLZn39OmziY5LndYuDlQQH0wQHmxIczBIcrCY4WMt3e5rNlJos/5LEm39POQOczsdxeADIFmhaqAQAAA==
CCBAE0F40D0A2A1E6F10FD1D55F3C6DE	1	sdf	JChemExcelnB0AAB+LCAAAAAAABAClmEuO5DYMhvcN9B10gTb4prSeyXKSXQ6SRc6fX5ZrntwMUyg0Cl/bNH9SIim/v43x5Z9/ecoaxCS82Cjl8/j6eX97fxs5x/Qx6Lvvt89aa/wtRIQLx2C+FvPCrw+9bLruS+jCv2n8NX60UX9fZgIObTN2iS3/zsyn3zBDV07NY0ZDtG1GMu2ISr79aoga6zKoOmam6Ox5M+a1/L4ZZjjF295I2B0buYxmMzbwJv2++YPxK6lpZl0US7YZutaS2RY1Z9gxMyc1vUHC9fgAUa7cXzc0z2aQS5b3V7HPE2K5lkUzNthTwndEIMp4WtMMXbxST4iZvbmK4Q2xxTFDJKstSuUV2Iz/kSkkam/NsWMj0faG9Sw6w…
1BC64ED03A26B020FB0B1AC7B474C827	1	sdf	JChemExcelOAUAAB+LCAAAAAAABACtlD1uwzAMhXcDvgMvEIGP+uWcFO2SdCjQvVfo0POXlo1USQQUVitwIJ6ePouk4HkiOn9+oYgSgwWKwFlOdF3zNE8EvwRxEz9LVeldmNmMtuBikrxk7CLSltk205FuGf24wxzYeS5+EMOuhCIrJguXYQy8/4/bbJi/9eZalGUqKmMYKyVF1vVwzkjDGOVYtpnZ0BrM6w4MrDdxmw84tJjLiom7irIsJt9O6m3XbSSu78buJciDRbELJZcV4+39jWHIO4W2b7fpzUc1+t8xIJIat7LUw7iXTQsdd6hjeHCbljpuVLnnzh3ZtNKBmKwdtxK4I4eubBrwyF7kx56ciY4vz1Vevnywg8vfj1C3ni6nefoGYbXpP…
B90D43A9114EB538657093F376452EF8	1	sdf	JChemExcelUBEAAB+LCAAAAAAABAClV0tuWzEM3AfwHXSBCiRFUeK66TLtrgfpoufvSHpOY5upbfXhITBGfCN+hpRyeknp7ddv7uKJmISdlZq8pvfn9HJ6SVpTpZTWy/Pv38fd008hIhjiKVmtVfz4wpmNpillLFP6ms4c/3rPNI2aDxrKpVEPafgujWYxo0XjrZdNb2qmxrJomve2TVN4+gAaYrZNGs3NiNfH1atv5qZkr3p8rGxxbh6hUeL5MWdS2g1KEIocPvQmvE0jvZ/V0jXWjTxA07vzqlS1Hqv4fm4km9a2mkG57MqPcyc6eqq2Egf1CI0UP1TsXHdzA29Y66JR7bveoMzVDhrW7YLjEy1HpYj+IzfazmVW+6SnHvGmVtJVqWL+kebHc…
9CC1B4CB70CDC0FBEF5B7E68678A83EF	1	sdf	JChemExcelAwQAAB+LCAAAAAAABAClU0kOwyAMvCPxB38gyHYgwLnpMe2tD+mh7y8hakMTJ81iWcgMw2hsgVYA3fNFgSMgIVMki55b+IZWWgFhnzAk5XWMGCM8GBETMQUZyyH2FZoEYlHd4aOxloMMGk/WpaJCY4ldIXOBXyvbZMhw7d0xN9WsFckNb5BZbGrfbEYPgd1pN3BmNrAis8NNIcMGm8OzKZ/f4mz+yXB+WiTA9eSkh+3nAk5hl+FmCjcCO2FeYKddENgJiwI75G86Y5MEdwDXW6vVG6C0Po8DBAAA
0D9E97973E064A9C3E2FC142FF2916EE	1	sdf	JChemExcelkhkAAB+LCAAAAAAABAClmE1uHDkMhfcGfIe6gAX+itQ6yTIzuznILOb889QqJ2mYG9MNw2h8rn6tR4oU5deX6/r573+csi5iEl5sFPL9+vV6fXl9uWZcYddFf/z8fq21rn+EiPAgXjIsNPY7Gxpq+x0N/Jmuv69njfrnXUaTcr/T4X4Eb5lvn5DhMcXsyIiYtmVc2W97ZN40RSPC+cjQ/a6xGhozRc66BMFproaHmt+BjenUjs2ytFswU5oyMiJJjwzn8rbMmjnPh9V4tmXUY+fnjYYs68rwyJx3fsSjL+OiclYzVbohprEkfhVkdBNOgynjrIZWu6ZkzPWIyBujGGZ3NWgPHH5kRLnbKGyQP9awQ0zcLU3FLs51Rynauxim5D3Na…
044DFF83B24A5518977B689242E0E9AE	1	sdf	JChemExcelcRUAAB+LCAAAAAAABAClV8tyGzkMvLvK/zA/YBYAAiB53uwx2Vs+JId8f5rkKLv2QJGMValccpPTbDyJeX05jq8/fnKXcRCT8GClJl+O35/Xl9eXw/xwOQ5aX15///2MMY7vQkTYiE8t6s3w440LO62tVLBMx1/HjeNP3xtNozYmDZXaqIc0/JBGi7jTphmt16QaK9RYNk0bvaVpKi8NoCFmT9JoaU68H7ZhI+mbWobp+bCyx755hkaJ18NcSClrlMAUOTX0Jpymkd5v2dI1zht5gqb3wTtS5j3O4se+keJqbReDcs2mH5dOdNaUtRob9QyN1HFm8WDL+gZqWG3TqPasGoTZ/KRhTQccj2g9I0X0P3yj7RZm9Ts19YwaM9Idqerjv…
47A3968BF618F1A30929022EDB253C7F	1	sdf	JChemExcelNBkAAB+LCAAAAAAABAClmE1uHDkMhfcGfIe6gAX+StQ6yTIzuznILOb889QsJ2mYG9MNwyh87n6tR4oU5deX6/r5738csi9iEt5stOT79ev1+vL6cs15Lb0u+uPn92vvff0jRIQ34iXDlq7zZEOX2nmigT/T9ff1rFH/vMtoUJwnHe4peMt8+4QMjylmKSNi2pZxZb/tkXnTFI21nFOG7qfGamjMEMl1CYLTXA0PNb8Du6ZTOzbbwm7BCGnKyFhBmjIc29sye8bMD6vxbMuor5OfNxqyrSvDI2Le+RFffRkXlVzNVOmGmMaW9asgVzfhNJhi5Wpot2tKxtyPiLwximF2V4P2wMtTRpS7jcIG+WMNJ8TE3dJU7OLYd5RWexfDlLyne…
57D5C54E0390D2D7E8D69ADCD16E952C	1	sdf	JChemExcelsx0AAB+LCAAAAAAABAClmE1yHDcMhfeq0h36AmbhlwDXcZZOdjlIFjl/Hps9dhRhY1ilck19br3hAwEQ7Pe36/r29z+csi5iEl5sFPL1+v7z/vb+dkVeOa+L/vP742etdf0lRIQH8SPDQmN/sqGhtj/RwH/T9ef1UaP+fcloUu5POtyP4CPz20/I8JhidmRETNsyruyPPTJvmqIR4Xxk6PnUWA2NmSJnXYLgNFfDQ82fwMZ0asdmWdojmClNGRmRpEeGc3lbZs2dq/uP1Xi2ZdRj788XGrKsK8Mjcz77Ix59GReVs5qp0g0xjSXxvSCju+E0mDLOami1a0rGXHdEvjCKYXZXg/bA4UdGlLuNwgb5vYYdYuJuaSqyONcTpWhnMUzJa…
B7025E451046F262550A42938C4240F5	1	sdf	JChemExcelkhkAAB+LCAAAAAAABAClV0tyIzcM3bvKd+gLuAt/EOtMlpPscpAscv6AzZbGdsORjKhUKtVr8PHhQ6D5+rJtP//+BwfFBgiEgQJOP7b75/Xl9WUz31y2DY4vHr+/PhGx/UUAkIb54V3MNf+84Y4Ghyns+Ri237Ybx399bzQOHpMGdnYYJQ0+pJGdzGDRhA9uqtEdHGnReAxv0zAeGpIGEK1JI7sb4FqsodGMDe+hci4WtDo2z9AI4LEYdxDoOkXpCp0ahhO2aWiMW7UMqeuGnqAZI3BlSm3UVfw4NrSbqK/DIMjd8sN9AJxnSp1rp56hIY6zigO1G5tUg6KLRmR01WSa1U4alHbCc4nwmSmA/xEb8Vuaxb44U8+oUQVZmWKL9zR/f…
99DD80C871602F889D53F2C9A09AE7EA	1	sdf	JChemExceleBgAAB+LCAAAAAAABAClmE1uLDcMhPcGfIe+gAX+i1rnZfmSXQ6SRc6fUqv9EsPcmB4YRuPzTI2qJFGUX1+u6+ff/3DKuohJeLHRlB/Xr9fry+vLFXZNvi76389/r7XW9ZcQEd6IlwybOveTDZ1q+4kG/kzXn9dHjfrnXUaTcj/pcD+Cj8xvX5DhEWJ2ZERM2zKu7I89Mm+aojGn85Gh56kxGhqRImdcgnCao+Gh5k+wM5za2SxLewQzpSkjYybpkeFc3pZZkXE+rMbRllHfS/56oyHLujI8MuOZH/HZl3FROaMJlW7ENJbMXxtydiecBlPOMxpa7T0lI9adyBtjM0R3NCgPPP3IiHK3UNggv8ewIybubk3FKs71pDTbqxim5H2aV…
ED21DA126FF62A842263138CD7DE37D2	1	sdf	JChemExcelvBcAAB+LCAAAAAAABACdWMuOIzcMvA8w/9A/sAIfoiiesznu7i0fkkO+PyVLvRmP6bRHhjEYlNXl4pvy+9tx/Pj7H+4SBzEJB1dy+X78fr2/vb8dTY4Wx0G3N9/+/veKiOMvISIcxKsXa9LxzzcqWtkGRgUf0/HHcXL833vSePFqbdJUq5rS8As0VasPGi7CfVdNK43dJo0q120axmsa1TrRplGtVJHz4V75A82vL7lYNGQ+zOG5GnmBxoyWhmgsm2p60eY3x3Ihr7u+6aV510nTtcsmTZQaZpMmjHmPhscjHJNGInzTxVFa8PKIqeVZ/IpvuuvSgAz6qOYLkeJbtujMYmbre8UAmo52M31TWdpm3kTp1G55I8XZ9tOPfUZKSu1hm…
753FB7FB654D5CA5194CCD63423C2C93	1	sdf	JChemExcelOwgAAB+LCAAAAAAABACtkz1uwzAMhXcDvgMvEIGkqL856Zh260E69PxlHMCSYXZQGEEwjE/Sw3sUtS4A959fqtwACZkaCRa+wT7WZV2ACTgC4DD7aK3BNyOibgS4SOCa62MBQ+WEzz9dRrjCUcOeT5kYUmF5HKbAsaRB5mtChkNNpbndcCCJtpsZGQrC1e9mlNkOO0NdMAjxq6HGEjvc7Bd+djNz4RgKSXKH6jKe9usVUZmcXq3NIMNByqFv5tz8G2rOzTtKPITy9A3sj8En857HMMi4StxDufqmyzj6hjTV9j1iZdHAymSbR6wgGVhZNrCyYmBl1cDRxsqaYTAD4RkrIzIwARnhlVHcSnDCYuwWICO8Msq2EwvrbqMmysgIr4yag…
F281606CE99524871AD0CB40574867C9	1	sdf	JChemExcelfRAAAB+LCAAAAAAABACtVsuO2zAMvAfIP/AHVuBLlnTu9rjtrR/SQ7+/tFNHm4ixV1INIwhG8nhmSAq+XgA+fv+hzAWQkKmQYuJ3uF/Xy/UCKqAJALebtt96lVLgFyOibQR4iyFRzOs/DprithWDLSN8g53j6N5pEEluNDmn6NLwKY0Gzouv5meHGgkxsU6rqTRiKbFPQx2mNBiLH/E5TY14Sk0teKOmJ+LPpkrEURqrT0xlWk2lmeqbSkNheTTVEzEHUtEbDcuL9uuhwaCPBR8ytT88pqYOQ6NmbKYOsuk5KJpKDXVxm81oxPnVhJ/T3LOBJpseNRSUs9/FPTRoB4XG2UrVYKdmCr6kpofmoIvPaWrEBzN1GjEcTPgYzUE25zQHf…
B540D537AD5836183C84CA9A69439A63	1	sdf	JChemExcelvwQAAB+LCAAAAAAABACtk8EOgyAMhu8kvENfYKQtIHKeO+pue5Ad9vyruAxFLoORxpAvv5+0RK0A5ueLRo6AhEyRHAae4Lu00gqI1wLcVV4xRngwIkpQFhrZpoA19rP7sDscHfUqNWxc8HvN8pMmkPObBgf2O821SUOGbWjVkHE8xu3lkQ9NNWkueUo9TYnGUcdsijP0azpmk5v6z02JZvCtTeX76dHIn0epXIlteh7TNuWoxMJ8JS1sqKSFhQoWNlawsFj/ZA0HIDxjYUTnA66YT+kZ4LZMWr0BfS2TZb8EAAA=
0C5581A3F01B23373DEABA7BD01805B0	1	sdf	JChemExcel4AgAAB+LCAAAAAAABACllj1uwzAMhXcDvgMvUIE/EkXOTce0Ww/SoecvbaVtkrKDFcMIhC/Wy3ukTGRdAM4fn2TsgIRMThU7n+DnWpd1ARbgCoBX9+/l7vDOiBgPAjxpqWi2rbiwoGyPYImvEd7gViO/h0wrzuLbikpT9iuZ50MyhFKHjFanSZlalGyXweJGfTKUlO6Gww1qnw0lRUhwuKmIbdqNVtOxWZrwtBtS2SsSoRh1WqbScEPFsM2eGy690R4ljp/jbCguaN+h7twckxGxx2sTHppY2qkjtaGoyHgFIp7irEw0PN7IbbPEZvNJmahN/UfmWIm7Kg2ZTo7TocLMZVAY0/wp9tpl+Kp24+bYvOnaL0O0Itv09OPGffjC/kDDl…
1D51F7D0C2A19120D8AF63EB2F0B9CE9	1	sdf	JChemExcelvBcAAB+LCAAAAAAABACdl0tyFDEMhvepyh18AVx6WLK1BpbAjoOw4Pz87vaEBLQZTU2lur50a/TLevXrS2vffv3mJdGISTh40JQv7e3z+vL60lyaR2v07vv3ExHtpxARbsRndYnFuPgkfQ6+bqWOf1P70T7ayL+3mdmnu95mmEnfmfn8hJnVabhvM9xVxyiamd14rG2G+iSddVFhfB6eImVvxPU8PAlHV/PG+zA+3pjNWfTGO086sRFkUtGMdbU1bzPqWj2p0Zf4iYj4rOaNdcYB7StGBmldVHDobYbXqouyaeM2A01Rjw3OeV9JHyNWMW8UpalHlMmq5o32sZROFsNOWRTdpYmHWYTL3kwddqefWznE0kNknEYRUfVGugYdb9jLe…
34432C6888B7A5E57F79A88E2A903913	1	sdf	JChemExcelQQoAAB+LCAAAAAAABACtlE1uhDAMhfdI3MEXqGU7DknWnS5nuutBuuj5a5jpZFCsSiSgCKGP5OHnH+YJ4Pr9w1kKEJNwYaUkF3he8zRPIGldQC+rXqUU+BIiso0Ab4wquaxPgpritpXQXhO8w17DX3cZwsQa7zK0SHyR+eySYZSQYmc01RRhlp2pA9H8HfFkDkSzk3k8DaXYDivLGbkZiEaQNehwNFXmnIKbzBJPSPFINPBPF9+6ZJqZ6mu/ZsKPDMM5Pwp4FnzMVJUZqtRJPwrBHNO4TI0mYNiP5pG+qbkJ1kEnpFgx9qe45kaxdI8mBIxJtmgihpG+UY0PmWXRXpmAkuiRGwmxT4YtnO2+x8aCg43p9rLB0dltbHGwseRgY3mT3…
66D05400AA554A985E1DB38CFF9287D4	1	sdf	JChemExcelZhAAAB+LCAAAAAAABACtlsFu4zAMRO8B8g/8gQoiKdnSue2xu7d+SA/7/TtOkCqGBgEsOQgC4UGezJC07OtF5OvnnxarEjWaVk1xtQ/5/Vwv14skl7SIxKdv+9Ra5dtijNgo8hYDlrcN3eqv7DX49yGzasr3VVLLTzLvQzIazNdRGQ3JSr2vljwcqslYSGuOg24saPJ0X5WyC3XEDS7O67wbD3k17uaITApWljLtJuMS9enaNDddw8dqMzV+rVMnuenuqSO1aSWeCpVxa2Ze4jE3UwdFc9MdW0MyuLjY8BQvIXm07eKpEjcZC3GZr42cc2vOunnITNXm9w7vQx0bv0dtPPj4466Fcgie8LibOYvbk3vqLH6SmTm25MUz/ECJ5UVtx…
B823B71FE88D9BA9989954C7D94332EE	1	sdf	JChemExcelwQ8AAB+LCAAAAAAABACtl81ugzAMx+9IvINfgMh2EpKc1x273fYgO+z55zC1YY0LhBShCv0wf/yZ0HEAuH7/UOQESMiUyGHgC9yPcRgHcATOA+By0vJbjpQSfDEiiqEcZBzHJBcTGxf8YopGbiO8wU1j6/yTQRMovzPLxBi8KkMNMlau+LzM8ojIOCMqelC8JzMd8qZFpjM3t6CqSn0er9S0UfBzMmRmj2dTzIacdX8ybJ/kpkUGjTvdN6ug7snuK3jlTUuKi8xGblr6pqpUgzdwyJsWmY1K7cvcKwUbldqXOdQ3R2SiD6/wpshEPjuaYI0P3B9UkekZzRJUX/sdWiga+mZr2dqXcYbjHLtlvDxCtjsoLzPlX+HNTabrU6AEtbHdt…
597174C8F61BA7F28D51C01094973913	1	sdf	JChemExcelvSEAAB+LCAAAAAAABACdmDuSHDcMhvOt2jv0BdQFgHgxthzKznwQBz6/fw45kkZCMtjaUvV+mkHjB/Eg+flxXd/+/Y9T5kVMwpOVQr5e338+Pz4/rpzXjOuin35//Mw5r3+EiPDB9eedxoyHL3676VyMbvw3XX9frzbq36eZoRrbDNGwn8z88ZYZN/Nlxm4Zc7TNsE5ZZvS2TGqLUqdHbMadMrLpTd7THl+GGQ6xpjd583DbZiRNm97E7YMesRE8KTXN+J0sc5sJ9W7e+G0ktEUhD7ktiih1Lzi79GOTstNPb9LZzeK8x9ii9A6ifmx8hm0zU9ybZuz21JN+jqJqijLk7g6x3DOk643ew1m2N9TPYhSkbVFy61BuegMfRvg2Y69Z/…
A5E69A6C0AA2DEEB35DCB3972C2CA06B	1	sdf	JChemExcelnB0AAB+LCAAAAAAABACdWEuOWzkM3DfQd3gXaIGkKJJaJ7PMzC4HySLnT+lJ7sQZbkzDaBjVNs0q/v3+dl3ffvzkkHkRk/BkJZev1+fj/e397fK4YlwX/fH8/ZhzXt+FiPBGPEbr3idefGjrEbwwavg3Xf9dzzby58OMhcYy05vJbfBh5ssLZqwNEtpmBjOXzQTLTUqaq80iKW/WSbYZ60pFb7xNval8cAubUfZGu/o2I7wCXPTGddgyQ02H9qKZQKRuKjDjNqRIytoM1m2Gwa/sDQ07inR6kvi1vDH2sSXunaveWOOduyBlQdW8GU3mLk1IPKVaU9o8NqklMVvZG2I7whpiX/amn0piqFRuFOgyIYeKkVdJ9TZNjsRgVw04SImcY…
528C1C55C6D306F74D1EADDF06BB636F	1	sdf	JChemExcelqAQAAB+LCAAAAAAABACllDFuwzAMRXcDvgNPQPBTNCXOTcc0Ww7SoeevYsEx4AhVmhAaiCfh+VsSNE9E5+8fFA0SiCJgkvVE95qneSIoAUSyjtbsFRF0VRGpC2uBs8vSumKwWydcp4U+aHP8NZpG2fIiTWNaoqvRoSYxSozSPKMJSTFIg6HG2FFskGasWTglHaUZb7GzWO6nufxDs/+Usru/qtm3WNjv3Qua7cDfSrNfv7fSoG6xo3tSz2t0vRM44rTNPGDr4MqWDq7MO7iy3F9dVuxHdxwytiSQDm5vyYMEt1fm+Mkz0efXaZ5+AXZcPYOoBAAA
6B5E11C405DA8E5CA4664929BE765082	1	sdf	JChemExcel4AgAAB+LCAAAAAAABACtlktuwzAMRPcGfIe5QASSki1p3XSZdNeDdNHzl44Lfyo2gOkYgkE8yIMZ6gP3HXD7+uYiFcQkXDlRliuWp+/6DhIhCaDNWJ9aKz6FiHQicOGQpNSpoqDwMfW3+sBewx6zDIXMaZirxDJsZN5cMhwkZq/MGorDOLhDrTISUh7I6UYCp5jmqpRdKF+LG5kDbrAs86lQG5mmxcdk/l3wA73Ba7bfJtSZw4Dtx0Xc+2YJhdcchtaNq8Wn3OCJG5dMu1JHZNaj2eybI71ZZNre+FosgUa3mycXhe++iVo53bBmebz3WFk0sLJkYGWDgZWNNs4GVlYMrKzaTixcwdRiZcwGZrARXhkb4ZWxEV4ZG+Gn2UZ4ZWyEV…
BCE31E50748DDAA796472B52F8B057C3	1	sdf	JChemExcelyQgAAB+LCAAAAAAABACtVktugzAQ3SNxh7kAo5nxOMbrpsu0ux6ki56/xo2hjYe4DrEshB6jp/cxiHEAuHx+8SwRiEk4slKQM6xrHMYBxC0bKG/O123FGOFDiCgNpkXoFjaAiTCB9IPluxcoHPd2oQnR6/WO1Zs08g+aqxpgVJnjwzRFjSCrU5OGmzSMJ6EWTVuNILknmNrUVBG/dzQlOPtgq+mhcShhR01fNkXNnePXbmpVM91R05HNdCibrfDKVA+NIrXfqXY2ip6aEbeb8uj2TPVE7DGot5t6KJujNCWbJxVenecemu3rd4QmJaIqfNjU+hE9ErHkE5r26Q/syhO6hdWAE+YN2GfWCk5YMGCx4TQ9F42/4LgHM9UkCWM2YAY2X…
D30369B692F4781EB3575A752759AB53	1	sdf	JChemExcel4AgAAB+LCAAAAAAABACllEFOAzEMRfcj9Q6+QCPbieN4TVkWdhyEBefHaUbQUiNRE42q6M3Ma76dyWEDOL9/0GADJGQyaqh8gq9x2A4bcAVuAHh1fQ8zgzdGRH/QBxUiJJ8ca6Hm93xg8dsIr3DriK+lwcLDdGm4drrSPP1dc8RCJnXOuEgfmtPMV2SthoqOhrlQvpqOOpaGzbKh/GUVDlfzmAYZ/10b1wiu1dx16pHa+L7p1pfGho10w2u7FPbYCmrPdwqp9qXxjyO/bwZ2WxojsaTGa9PmBwhHKX1VKReq2ZClaab57VfJcNcQJkO5pkvbS9xFOanh0lRwaUQp23DyTtVLp7rvm1HTJaZecWlYcCQ1PM+b/aAQtuw35Yco8lgzG…
10FA004F489A1C881EF8FFFE76E65ADF	1	sdf	JChemExcelAQ0AAB+LCAAAAAAABACll01uGzEMhfcGfAddIAL/RJHrJsukux6ki56/lEdO4pqbYQcDQ/ggPfOREmVfL629//6DRt4AgdBRYNJr+3yul+ulsTTW1uDb+/W4e/tFABATW3sZXdVojaADqK0pawTQfrZHjfy9yyAqHosVlL/J/DghI53B6VgsLLMsA0O2KZYwXDPFnWRumUEoxWiou9PKyAuGPYVyNENky3hUvp4bV0mjOSfjwDsamVOLpqjbVD9GAlLPDTLaHplV9w13H/r/MtIJj2ieTJ1M8a4UdZSHgp/JjXSRe25saFWGuspRqSeZk4fBaBxxKXi130Q0PnajAMdqpSKaAdtKbMRq2+I+x7zJYAeZVpSJo4m0ZYxvWaoV3NBvm…
B284A001A265F2B12667EF67F8FCC4FE	1	sdf	JChemExcelyQgAAB+LCAAAAAAABACtlkFuwzAMBO8G/Ad+wARJUZF1TnpMe+tDeuj7S6uxjdpMVMURhMCYCIvdpWKk7wCuX988SgZiEs6slOQCy+q7vgMJ0wYqm8vnunLO8ClEZAdtEYZJDWAgNEi/rDydYdZ4tGeZlKPenlijKyP/kLm5AUaVMbsy3OBGkDXokzKMJ6GaTD2UIIUXhFrd7Cr+aJiU4BiT76ZFJqCkO27aupndPLh+9W4WN8MDNw3dDIe6WQe+C9Uio0j131S9G8VI1Yrrk4oY7oVqqThi0uhP6qlujsrM3bxo4Lv73CKzvv2OyFgjqsKHQy0v0SMVS7mhtk9/cJi/oS1WBxuLDo5FdYeNJQeLj+306BjMM+YNZtqLGGN2MAM7K…
D0045091E9A512F7CCAF5724C220000F	1	sdf	JChemExcelyQgAAB+LCAAAAAAABAClVkFuxCAMvEfKH/yBINvgAOduj9ve+pAe+v46tLtJEyuUgFAUDWY0YxuScQC4f35R4gxIyJQpYOQbPMc4jAOwXyZgmVSe68g5wwcjogbqQBcpiL5M5NhH+cF0GeEFHhxnc0+DLhDbNFyjmX63rJv7aRKLTUP/NwUnuamq0c2BU66oaaPZ5ea9oVLsKPhgmmqjSRJrpuo03klkW01LboLjNKfuFItuIV9RU+8b0b6Rmpp6bmYXPHJFTZ0masFDNNW0FHxrqqP91hSzw5mvtt+24B1q1vbrUrNeFD0008l9c4nmeBe3mHreN/plmOViirmcF53zH9g/VnAPBwNWTAxYCusBViwaMNuwRqeHxg2sWD5GE9owl…
90904F92A1A6958604634CA6E1EF8623	1	sdf	JChemExcellQYAAB+LCAAAAAAABACtlUFuwyAQRfeWfIe5QND8AQysmy7T7nqQLnr+jkkVx84oUpgihNAzfM3/gDxPRJfvH1RpxGBBQ+IiZ7q1eZonQlk78V3fWmuNvoSZdaE2DgUpr7Mc4iL5yvQz0xvtNex+lEkhxzIu07d0GUhmt0wM8W/mMiWhVoepTYb/I2IEGY8YIUlt1811POKbzGkL22NKZRIc2Rxq8MuMZ3N6clKfQ9l4DlyrAdi+fq9UA33XzX+Lt+vneOHQIvq4x8piH/dYWTJWK8sGVrYYWFkxsLJqYGXNwI3Aj1gZ8Fi3Mlgui4mVwTC/alvmF4JlXrFlXvr/5IAvRO8f53n6BUYcRVmVBgAA
D88E8B2EB27E13EB3A96001692CCB1F8	1	sdf	JChemExcelLRYAAB+LCAAAAAAABACtl81u20AMhO8G/A77Alksudy/c9Nj2lsfpIc+f0exrXWi8UGiBCMwvlgjzpBL2NdLCB9//0nXEZIklSGWmr6H9bperpdQeqgWQnp6zWuMEf5oSgkfxNViFit486bRrNjCUsS/U/gdvmrw10OmaVue8yax5TSeZH7sknlUIzFJtYMyNVofXGaPqRpTO8HUrMYV8awmRynDX02OvVk+LPOoxmLpvR+em0fDN9XskSlRi/qzsdjzi07tkZnVuOZmVuOaYsPNJ5zwWY2rU3NRpJjTZ0pHsumx3CPeyOyppsdRT9g3sxpXw2c1rk6N2F5tvx3VSIqaXpjaUc2TjKtT66LAzSZaDi/R+/bbyhzbfq4pnovCJbMeT…
C5A68B4FC3224D2E21EFF9F2B8372421	1	sdf	JChemExceliQsAAB+LCAAAAAAABACtlktug0AMhvdI3MEXwLI973XTZdtdD9JFz1+DRIcyLs8gFKEvzo9/2zOTvgN4+/rmLAWISbiwpyQP+L36ru/AETgBoOnm6bNepRT4FCLSQL0I9XEMGDyyBFqwF5g1tu5WpgSyZXhPZiBM7MP4FNBFCbdlInJOtozsySxMRYz0j6kjMgey2TUFG7X5ONEpRi+5mKbOyAiyd37H1BmZjYYfkckhlZ3x25dxGJLcz6bK3KzNbGpj/M7IJG395RVeO5Uwu3R1/GptGplrJc4Yr3fKo+SYR5mClC7XJuhP2N3OJugKD8/IpsqU63MzmxqY0PFTSnwjm4jekZjZnBm/ms3N3a/uN6tT84xMPWCapXlCZnjOlr6Qa…
8DB145E9959EEBCE03146B7CA7BEC83F	1	sdf	JChemExceldAIAAB+LCAAAAAAABACtkjEOwyAMRXck7vAvUGQ7EPDcdEyz9SAdev5CotJEYUlaZDE8f54MwhpgfL44iYKYhJU9RRlQlzU2Z3ogALSq71JVPISISjD3XJJQAhd2XpIuLLcJE7aOdi0adtLFUDTkIvuw0lwPaOo0n8PnNHUa/Gman95md5UzGgZk3rc4s66BM/MN7Od/0Ur3OzwCt/tgzRscPorwdAIAAA==
395D62EC5FAD16E210DC9E75DDBE494D	1	sdf	JChemExcelvwQAAB+LCAAAAAAABAClkT0OgzAMRvdIuYMvQGQbh5C5dKTdepAOPX9dUPm1kAiWhdBTeNhfvAPo3x9qOQMSMmUSTNzBVN55B8S/Blz0XDlneDEi6kEtDPo6HOAgKeKCPWHtsPuvSSRx1GDDcaG5FWkocJ1KNRSE2zx+3HLxUpOmmlMqmIYDSS2jRmiVTVHEe825iDerXNdsIj6hqQ4u/EQ21UE2ZRFfmIb0xofnGiurDaxMDKwsGlhZY+NkYGWtgZVlexILZyA0JUTmL2m/fA9wf3TefQHbO/SBvwQAAA==
15EFE2D930E8726CECF4174DBE9D7453	1	sdf	JChemExcel9wgAAB+LCAAAAAAABACllktuwzAMRPcBfAdeIAJ/+nDddJkue5Auev7SttrECDelBcMwXqgJZyQrWS4A969vGmyAhExGip1v8DeWy3IBFuAKgE/XY5gZfDIieqEPKTKY/OFKpaG1lWHxjxE+4KgRX78yTfomw0VMOS2Do67tXv0JuzzJvP1Dhgv3MbsZUkeyGyq1Sdu7YR1yWkaLezpvSouOg6mcTC1CmJV5mKqlc9oUlqF2vpuHzKls/GVQnNuvG2NSRgtpnzLWpKZlFMl2U123NcuZ8mxsRtyI0zKoPGVoWE9vvz76NKVY86ZMtlPmisWsZSP2Y8vXeZdh2sLOrRQLzVfA1ywbcS3oh/E+mTkdcS1sMk3VWvO7uCvNXwZqye3ns…
119EFD193B930DA54869582E99835CF2	1	sdf	JChemExcelvwQAAB+LCAAAAAAABAClkcFOxDAMRO+V+g/+gY3GTpzEZ5bjwo0P4cD3420LbFUj0RBZlfXUmU6m80R0e//gLkZgCBsXNLnS95mneSKW+xAe5ueYGb0JAH/RDxKg5suFk7ZavhhAr7T3iGexuSBlsbZuXaQ92Dz93cYlrJpXm20bsHExzLYMVWzwUi7R2vp948RcBtO4WLJKmOZcN9bx7248TalLmuOfOtONJLD1Vdz7rptzFXOVreKeM4ZtrP1ic65i1dVGkpYsQ2nY1ctzj53lADsrAXamAXZWA+ysxd4RdtZjEws/yYgxH7EzPl7+RvT8cp2nT74S5vS/BAAA
1C3CD69F67E6AD4B8B42042ACA97FABB	1	sdf	JChemExcelMAMAAB+LCAAAAAAABAClkjsOwzAIhvdIvgMXqAX4ydx0TLv1IB16/hK7r1QMlWMhy/r4+YURbgJYbneqLICETEIRC8/wPm5yqqkABQC/4nNEBK6MiKtQcz5xaALyxAU70zTCEbYednQb8hxK6sWFYhq2kcT7u2Gfc467uwk+VBSzm8vgp16vIZvniA/oiTCN2azFujXmbP63IZ1xu7dYWTCwsmhgZclWZ9u7GJjatv/gBeB0nt30AFwb2T8wAwAA
CBFD1C7FCECFA77D82616E4B40985CBA	1	sdf	JChemExcelExUAAB+LCAAAAAAABACllz1uHDEMhXsDvoMuYEH8E6k6Tumky0FS5Px5Go2TOGZjerAwBp933/BRFMV5fGjt5ecvCl5t0GBapMP5uf25Hh8eH5pZm9Ta+Ofz91prtR88xsAXcXFXF9932sVF993o+Pdo39tbjfzzKiMxYt9JNzuCt8yXD8hQn6x6ZJhVyjImZLe9oVY0Nbq70ZEZ910hmtFnMJ+4GMkpRkNd1O7E+rRRzs3S0Fswgosy3D2GHBmKZWWZNWOeH4vSLMuI+V6fp9F5aVWGesS814fN6zLGwieaKVxN8eiL/c+G9OqCj04j/EQzVnlPcZ/rysgTYTPMajRoD+R2ZFio2ii0D7ti2CkeVN2agiqOdWfJy1UMU/y6zGuO6…
06733BD5A801F26434B10A63CF382941	1	sdf	JChemExcelHQUAAB+LCAAAAAAABACtkz0OwyAMRnek3MEXCLINhDA3HZNuPUiHnr8uifJTPLSkCCH0RJ78GdIYgPHxpJ4TICFTIo+RB1hHYxoD5N4TcDe3kVKCOyOiHJSBVrb5gLNu2S3sAkeHPj81bH0M9ZpIPswa7DjsNLcqDVl2MVRWQ9Zzn+aPe64OtWrarUtneiMaT1wbqqjhvOZEb7ZQxU1N32u2xoqmC7WhdpriFf/w/Nq/hCL5B/J6xMKcgoV5BQsLeT1iYZ2ChUUFC+sVLCwp2Os4AmFZoDAiBRMQ56wFLsOPANdpaMwLmmg8xx0FAAA=
29FC8354DB1BE258C7B760BC361D233C	1	sdf	JChemExcelVxQAAB+LCAAAAAAABAClV8uO2zAMvAfIP+gHVuBLonju9tj21g/pod9fyrK3RUI3LmsEi2DWGZNDcijfb6V8+fETB1kBBEJDAaX38nHdb/dbaVyalQLbB7e/vy8zK98JAPxGv7gi0bzhjesAk4lB9X9D+VQOjr99Fg3VZkCLBnVokgar6sBFw8SWpiHpPGmodmNK0kAVFlo0g0dWG6jqFVtJdWTI0bxBJTVeNNSop2nAtK+kCDRbKaie0/zxG7pKONI0ZjIWDY2eTMoL7oL0RWOoHNLgBZoB3RYNCuaHgXns2qgSpmk6GqyamfUsDc/64KIZDeKZeq0NexdviswO0vZnF3/7p2hQbS9zay1uv9fRuMRd2z6kCC0ZjRecVwxYQTA2i…
3F3BDFD27FE8AD4C51CF30AF894FCEA6	1	sdf	JChemExcelcRUAAB+LCAAAAAAABACll02SEyAQhfdTNXfgAlL9C/RaXao7D+LC8/sIRJ2yN9OmUqnMN+GF96Ab8vrS2pcfP3lJNGISDjaa8qn9fry+vL40H21Ia/TX888jItp3ISJ8cP/Zgzjw5oN2l5ibUce/qX1sbzXy51OGPfzI8IhVlFnd5phHZqj8LfPtfbPZQyAjXW1SUWZ19Tm2DPdYk8umJBYfGR4mRZnZPaZtGepT1iyamn2GP61Mqc5m9cEzzmBWri94yFrHFBbcyttvSlyZpcTFbKKT653Dejub90Us8HIGT5IoyoxuzteK+6yW5ug86WYjaB1FGUcxPDYdZHRodaWsLxk3ERlTy7NhbN79jjuZ1k0Fhx4ZXqtqyvsi2d2vCQZ7t…
0160A99E93BFA69A6B00489DE5371512	1	sdf	JChemExcelYQQAAB+LCAAAAAAABACllM0OwiAMgO8kvENfYKTt2KBn53HzYOKDePD57TDux/WgSBqyfMBHKWHeAYz3B2UWQEImoYiJB1iad94B0RyAm1ibiMCNEVEnAjQYEsVuHuCQcypfGHQY4QJ7hx1F815SNDF1uGHX7zWaTSQuOVBIPdZn89a0gbLUa9baYM9bzVSlocDtrsSnHzQUImd5Lc68K3GVplnvrEKzHGpzZ1Wajxz+11TXRp8Ml36PlbWlP+Bo486QKOsNrCwZWFk2sDIxsADhESubfwLGlgYeAc7T4N0TRc8ivGEEAAA=
2324372490AC63662B04867774AFBCA3	1	sdf	JChemExcelHxAAAB+LCAAAAAAABACtlsGO2zAMRO8B8g/8gQgiKVnSudvjtrd+SA/9/o69u5YDD4paihEExks05gxpy/ebyPvvP1qtSdRo2jTFYm+yH/fb/SbJJC0i8fDpR2tNflmMEX/EEUPRlNczC3Gx/MHwc5Sf8qzBP18y25JNJpUcD+zb/8s8/lHNmIwG8zJo6qEhWW0fi6sNmzrKfKU0UM1uCmdJ57N5nLK5INOtQGbJT6auybyomldkczB16tQ1Ga/FP+uymoY79QoZ2cdvzpQFTZ6mI+4yUw3vpqbGr8vMPLYOpizUOmyqyzjmeSLiqnEzlYK2Mjo3FnLOnzKt2jGbKzuDhuKRy1zsVFniC0zVXObnpj9vpvapveHnfWpMZqqavk9N7…
B16300757AD3BDF288C3F73B404FB348	1	sdf	JChemExcelDQgAAB+LCAAAAAAABACllUtuhDAMhvdI3MEXaORHXl53upzprgfpouevIZoWJt4kRBFCH+aX/ceGdQG4f/9QZQUkZFKKWPgGf2td1gWYtg142P9LVeGLEdECbVHALGw3bxgEeQ/FYI8R3uGs4e+njNjaZEywUj7IfA7IcKAoscmwlDSZDYdcJbWiMolOZxOpyXBAKjSZjQRmyU2GihwtfgzJlCyleZOiynQ29m5u3pSsddKbGFKR2rIpmHgymxSonU/fN2MyyhEv900OMUe63Dc5kDaZrm/GLK6xeWONWOPxpEb6hkItbaZsLOxzMT3hzw9Fl82IDIbEsnsjgbDGORk7H64FWzaaePLATSalp8zLaI7JIGW9PJo2kNosvjBT5i3v1…
9F3F644D3CBD2CB472375B1807841CED	1	sdf	JChemExcelawgAAB+LCAAAAAAABACllcFugzAMhu9IvENeoJHtODY+rzu2O0zag+yw558psKJijZJGEYo+kh//SWz6LqXL9w8OZAkQCA0ZlM7pr/Vd3yWisSe4dbw9783M0hcBgE/0htnAig9OkJFpGBlkfw3pLS0a//WtjInGMvSEDBqPi0+YywClOZpFhjJBXct8HJCBzANwaOr6vIwvpsL4qimXYVaZTKEqNspgJuY6jUyKrGQ+D8lAQZhGKKLN0WgVmOyplnZTADafVGGCxnvjJ6XK0xZXhcZkGE9KjMZR8cVojdFQFipxMhy4fqnkUoa91Dwm81AojuQUZ6ikO8mwXyg4qyi9bKp6huNeNPsy4vVGMIzmyN7co3mpbN23eCPz/L2h258Dl…
2CEDC0784F5E759BB7BAE5BC1EB13EA7	1	sdf	JChemExcel7RgAAB+LCAAAAAAABACll01uZDcMhPcGfAddwIL4I1JcZ7KcZJeDZJHzp/Qkz4xhboZuNAz7c79qVYmipNeX1r7/+x8tjjZoMAXpcP7WfrxeX15fms3m0tr45f3zFRHtHx5j4IP7z07DFL+8aWfF//AaHf8e7e/2USN/H5nVefmVEV32i8wfvyHj3YMfGem2yjKrEyEEyHAPLpvybkxXhu2DzO+ZCp3byhv1ScTliN30yihxNZvoYy3fMqPblKqp6DF8HZk5Z9EUja6D1zGFrLk2GshgMH5kwr9gimfYmXCsq3r5hcxbN0uqEw5T08WPjIkUq5gQLBrFyeYui0rE1J3syrh/kPmd0XCfMq+MuRdnCjLL8MhTfkFRjRhdxoOOzOJRz…
6FFF5D8F72FD63A0EE1384A51401C677	1	sdf	JChemExcelMRgAAB+LCAAAAAAABAClWEmS2zgQvHdE/4EfaETtBZzdc7R980N8mPdPgYB6Y3EooRU6KJJgMitrAajnp237+fdfrNQ2QCBsKOD0ur19np+enzbjzXHbYP+OH++f1tr2hwAgFsZHS0WS+PGCBaRax6DEZdh+bDeO//sOGivIpp0GCtV4REZDd9AY46RpckJzrcaLKNigqYq0TOMuPmigkaY0eAcNefNxs5rnNPdYLAYzP2K1LlqspZnuNFiQTmiu1WhB2RMeNMCAizRSKu3lFzeTY+7NPUExuoxMcT2p4msaKa0xj2ZA8dW6kRJiJg2JrlYxF/PGIyityzQSt+xBxc3olCf8uoq5KMrMT5UGi2qoWLtpcMPVKqZI+HtD1tW6oQhFY…
BA7C5C627B69E7D3A7BC996C53991D82	1	sdf	JChemExcel0wwAAB+LCAAAAAAABACll0uO2zAMhvcBcgdeIAJfenDd6XKmux6ki56/lGVnJjbRiZXACIwv1G/+Iikj1wvA+5+/1NgACZmMFCu/wf1zvVwvINovwOWi5fvzY2bwmxHRAwFumqrV1u8kkWruIZj8Z4QfsGn879pkzEp/zo2TqJQvMr9OyShSz+FGqVYq09lks9rvMFnFOi2DmHnIiLVZGUlMXIZM4Tq7xZLQCzT2RrnptEzBZqNSvnZWhlOhRsMU5jxrilLjZbHLuCeZlmEhHIu5Lf08I4NJ5b6xedmlTebjeRlfQrnQuCv3vHbZ0BPZoPKy2AsuNG+qidYhUwrOzlRvOqMhg63NTrgvFl6scNJCeU7Gl5i2dUcUmedMuRXSYuGEn…
C7522600FB27D980D78E6086EADD7503	1	sdf	JChemExcelZQQAAB+LCAAAAAAABACtk8GKAjEMhu8D8w55AUuStmlzHkVhUQ+CD7KHff7NdmS3apB1NHQg/Ek+/obOOADsP7+osgISMiklLLyG3xiHcQAiIAToz1+oKpwZEa3RAoOl6GYf0EbjNen2zJgUhHOxZIVBM6UOM8FjQI+JQYnijMmx6mIMqdSX3XBIlV93Q6FIUdfNcYkbG+Yq1GEOMyY/tRsbFq3SYU5PuRGRPF8vRpSFl4qhcKE3YC7v5n43/8dwe+t0K5uWWvFaTm3fd92midNtcnG6TauObJo6kNp+a08m17cj7wGm3bZBfkrtMxMraqXNYT0O39urztxlBAAA
3EBE5DDB9BDD349A2C77A5655E7CFED9	1	sdf	JChemExcelewUAAB+LCAAAAAAABACtkzsOwyAMhvdIuYMvEGQbCDA3HZNuPUiHnr/OQ80DdwipZSH06eeXbaCuAPrXmyInQEKmRA4Dd/CNuqorIDcm4CbXSCnBkxFRhBJoZDsJrLHLbmE32HvoebRh44IvtGnQBHJ+tsGWfXE1P20eRTZk2IbSasg4jmk+HLl0NqtNsw77ymzExtGFER9quG5zYTZrU9lNDaee31KN2LS+tKmNTfYZTjy/5i9NkfyBad1jYVbHTsHCvIKFtdOZPRYWFLWwqKiFJUWdgFBR+wln6ghEORZGSvPCyObeI86b7wHuQ1dXHxyEVih7BQAA
574D80CCA020FB7CC0F861E41E726710	1	sdf	JChemExcel8wYAAB+LCAAAAAAABAClk01uxCAMhfeRcgdfIMjPQIB1p8tpdz1IFz1/nUxbpomTyRCEIvTFPPnn0XdE188vZCnEYEFB4CQX+lt913eEPG3ieWP+1lVKoQ9hZg3UxS4hxOkkjkeJN6a/mV7oV2NvL2XgxKdWGbggudwuZ4l8Vmb4udwmIw7Bh5tMwL/evLf0Zi1Ts8EBmUUprZOqlzdb/DCbYWfgbb3Z8Y0cyAbgRzLPZHPmMVTTqUxIrS6+k/HONw+8Tkpl0pb9npEJLja3eKhP80xRarroiz3w4/bDbC0ssTK/MN2ElQUjWlk0okc7WnEycN7EVoKKy4yx0AbPbLzHyoC1yIRlLaIM3oj2BKMcZTCKV4bRiFZsVDllkld5X4le3…
2B93F3770DEAA0F952E46971C19D6CFD	1	sdf	JChemExcelowwAAB+LCAAAAAAABACtl0tuwzAMRPcBfAdewAI/siWtmy7T7nqQLnr+0nHrTzwIEMmCEQjP8oRDUnLSXYhu3z+StRALqxSJnPRKy+gu3YXMyAYi3lzrKKXQlzKzL/ShQaLFaWYhiQ7TjIPfZvqkvQa+ZhkJUXOZZWx6eJV5q5LRENNQK8NuJQ6zDI87U3UyEtRSvQwvGcnaYOpPpt8KvirTL6Z8FqU2N/1SqbZolvY7RvNC+21MnVMplxmH6i4+LZozKrXp4iaZcwpOTwpeJ9OU4tVUU8ElZBlt7mdLOVbLcJTxBJmYcp5kLHDKUnmkr5vhcBbXbU0NOddWaiPT8p7aHFsxSPVZvDm2DtHUyTTlZjXV8tbsn2yGV1LsVoaEo6mTO…
02CE34E429DB9EA73BFA2438C968F27F	1	sdf	JChemExcelzB0AAB+LCAAAAAAABACtWEtu2zAU3AfwHXiBEuTjf910mXbXg3TR83foVKZsjqVIz4YRBENqPMP3IanLmzEff/76Ks0478Q3H12Rd3P7XN4ub6Y0U6Mx7vr117/j01ozv8U5h4kYTbb4PhmzbJXkPv/DsDPfzcKx9X2g+fb/YUbjv0DjXGifNNFLUtN4K6FwGjlgytucnpjap8k2Bqk7avZNDZppbX4diFSxPpZATR2jqdnrTQ0aVcCrTSXL6uFzkWpWmivqJR40qvS7mdKl36ARG8tdhZ8LuNhaXxDwgOo6HfCRxdH6Z23rSE1tqDlS4cq1WUypIjXa1kRzrqVPS3yu30TbzvebkcUaNdIfSbymjtEU3/YqfJ/GI2+i36nwfRrBE…
A8B4811FA1F8BDE966D46B134C047756	1	sdf	JChemExcelUQkAAB+LCAAAAAAABACtlUtOwzAQhveVegdfoJbnac8SUSQ2BYkFB2HB+ZnYKbSJoa2LlUTWp5k/83Am200Ih49PKGghQUIw4JRxH77XdrPdBOSAEkKqF9TnzzKz8I4pJTf0laJvU3f3HI4af11NRiKqUnPOyjAow1EIsDlTMTmReRySgYjAozIUC2huMor5tDavt9WG5T9kwIr6ZufOJjxcG2PKTaaUs4bfIiORrSa1A98RDMpopISzDCHosIxInmsjpDYsk5IcY8g6mhRHgHKpxHiFDAtTq41S7dnYKRbV+zuFMYvd3ymMkjjf3SmK3qhyoVNwRTQkeXYWIBqOhlTmaArDeImLZGuDgu04B28eFH78Cs7RmIgNyvj0UyoX5s3lE…
E593F123499C9F5B43F2F5A139731FD3	1	sdf	JChemExcelHxAAAB+LCAAAAAAABACtlktSwzAMhved6R18ATzWw681sAR2HIQF50dJSA2x0jZWM5lO5qvzV78kqz6fnHv7+oaC1QUICBU4ZHxxl+t8Op8co+PkXJhvmD/bVWt1nxhCkIVyBS+PQX16dqvGtXuVycBRHp6CZ8A4KAOesVRzNH9lCkazKRFEyqOmmgz6kIZzI69wDotM5MzDMhRwliFPhOMpBsy6zMchGSpQzabQAxPfaD+4X8aZuhh9idnexeRjxlumjshc6WK8KcMeSyqLTIr/TB0peJRXgMzRNJkuN8eiyRDLIrNbqXui+ZWxzZuLqX7eHDGVPMsWN2+GLJuBs5qbsWhMBW/RGNtvLXgncyQ3TQY95zgezdrFMjLKA7amKZo2K…
A11F2CB2DD5F279089155E1F64AEDCA0	1	sdf	JChemExcelHRkAAB+LCAAAAAAABAClWUuu4zYQ3D/g3YEXiMD+sMleZ7KcZJeDZJHzpyhSMxmrHTs9hvFglOhSV//l9/lRyte//qbBXipVJietnb+Ub6/Pj8+PYlY6l1LPN51/v7/cvfzJtVYcxEsPHzIP/EJHa50mVg9cruXXcnH813vRtINdfNLUozt7SMMvaewgvBaNjVqT1thh1NsSJUKapOmHivZFwzRamsZ1iaJjmI80jUnlScP4pFnfjKO3Icua3nqWxg+25Rs+tJ6EF80f79MQvjLIFw17i11Mb9CI89hZLCRJmhnmuotBacR58zKLQdPJdImqzwL+jjVaT4+AZogkawq+aWMFnJGINpKRosNpRUoOHS128Ts0hs41afRg9Za0hhFms…
E91E455256571AB69D80196F381AFB22	1	sdf	JChemExcelHRkAAB+LCAAAAAAABACdWcty3DgMvLvK/8AfWBUeJEic4xyd3PZD9rDfv01RSmILsyNjaso11aJ60AQBtMavL6W8//MvD/FCTMLOlbq8lV+v15fXl2JWupRC+5v3v79f7l7+FiLCQrzq5kPngr94a63zxGjDZSrfysnxf+9F0zZx9UlDW3fxkEae0tjGeC0aG0TJaGwz7m2JUuWapOlb1doXjfBoaRqvSxRvw3ykaUxJJo3gU83uzdh6G7qi6a1naXwTW3sjW6Wd8KT5eZ+GcctgXzTiLd5ivkHTxhIl2GyLt/g5DUPKHgNohmryFIOms9VFQ48Sfica4b0EkKnKIz7Fz6OhTV3GUeHK2UzhZqGjwq1VDaO5Q0NcbdEQfWgUX4tG5…
026F8AACB02D4B6379718F3C7DA5A1BA	1	sdf	JChemExcelHRkAAB+LCAAAAAAABACdWUtyXDcM3KtKd+AFwsKHAMh1nKWTXQ6SRc6f5vBJtjVQZoQplUvVD9MPjR9B+fWlte///MtTViMm4cWDQr6198/ry+tLc28hrdHth2///vistdrfQkQwxGf0NXUb/MbdLHhj1PGY2u/tjeP/fg6NdVm6Ng31WLJSGnlI453xOTQ+iYreeHcOO6JUeRRpog8dcWiEp5Vp1jiiuE9fs0gze9jUQxMW1dhEdyXZNILfRpVmdla/hVi7TPs5xH99yZsp5ptmdBorDzE/4Y2q0KEJorz8nqFBT90yZX245bF5XMXRhU4zWLeIqjeo4nWqGE0q7mVviOY4NOxSzZT1OUmPKKir9pR1jROb0XVOLnrjfa4ztrzrk…
B168F2C41F21A4F8FD954C677CFAD0B1	1	sdf	JChemExcel/BQAAB+LCAAAAAAABACdV0uO5DYM3TfQd9AFWuBXotaZLCfZzUFmkfOHsuSeSRUdV9MwCsYr+/nxT7+/lfL95z9oNAogEA4U6PStfB7vb+9vRbU0KGWdePz+OsYY5QcBgN9YygfVNhrNP6ACC+4rP8of5eT4v3PRsD/S58MfUDtDTEMv0BiJLBoTtzKnRioz9EXjPmpJGq0oBouG4dCVoxG1acoHVmiWVdMq9YaLBg017ZuhpIum48i6WCs1lpVBYv/Jm7+/pKbryhuuyBob9UreDB62E5GoJdVwFWZdV61z7Jt7NV5TeNSU02jDbE1RRTji414iJEkb1WXVlLh5FqvBF2iIVzFoBRtZNTI90vaVIiRdLNX6ymKtjJpNP50FCbvzj…
60AA5FD0FB3E9E2E43AD8301735F3E68	1	sdf	JChemExcelnB0AAB+LCAAAAAAABACdWUluIzkQvBvwH+oDJpgbkzx3z7G7b/OQOcz7J1ikF1mpkZSCYRghKpSRO8uvL8fx659/qfM4KlWmQVqdfx4fr9eX15fD+9HtOOr5Q+fvz9cY4/iba604iJeW0WUeeKNi5jSxWvB2PX4c7xz/97NorPCQMWlq8cEjpOG7NK0QXoum9VqT1rTSyG2JEiFN0nhRUV80TNOlKVFeXK0tUWoqaVGjn1JAQzAsSdNLtbalSB09TWPrwzPgzfgLzZ+nXDx0BZxKbxfWPEfTpE4b3hh/aZw39IAoktM3b1K4W+zi+zReOq+Aa6k68nlTa9dFQ42z1jREiusSZau6cqXZ6axruNi1fa3wZyJlqGvty5rGEjeKR2jEV…
CD5E19E0543C691C59A83A623C788C95	1	sdf	JChemExcelxREAAB+LCAAAAAAABACdWMtuGzEMvBvwP+gHIvAt6dz0mPbWD+mh319ypU3hmKkdGYYhj7Sz5OyQkn29lPL2+w92GgUQCAcKNHot76/r5XopYkWpFDjeeHz+e40xyi8CAF8YX+sY2GOEFc00RlB9Gsq3cnL8733SYBOdNNQGb9L0atZpXmzUYZOm1a4w5sVNztEGjQrgTEpB82joIU2vICYxooo6R4vm55e06cZt0oDw/pPiBjBpbEjfjMZqI1q+MWy5xPgEjSCOGQ13ws2krBKe3h1mth+N6FLE/bwbjdZmFEm9QKXed+2nFRFXKuThbNpPKw9cMYzBuzTi9juLwWhbG3HvzrrGKm1bG3aJW1sVDpTTPJMUjXFWkht60zeeFA6aD…
661B68F6379971066810E92C2AC199B9	1	sdf	JChemExcelohYAAB+LCAAAAAAABACll0FuHDkMRfcGfAddwAWSIkVxnWSZZJeDzGLOP18l2W3H3JjTaBiF5yo2/xdFsZ6fWvv5z788JRoxCQcruXxvb5/np+enZtHGaI3efR+fiGh/hIhwY2svetGgsa7oopixbsEVPu1b+xgj/76GsRDdYVxivAvz+0thOguvK76MbJSzmdqXlBe5uI9ezKYjB6KdzTCaxWzkijFlhyEhLmYDKTaONzysF7OBFFHZK2VdqytF1zwrRdfwqHqzcuC581Izr4XBIzKpH3lExSpu70WFk5TDvIqii0OrK/UQhYc1uByGR7f9sA+v7il4E3JyMFKtl5/7cUSM34f5Wvk5z1sKo2Uw1cLgYRr9OKJ9FEUhzHQ7W0CCq…
082998099E76B09DF9472060484FE558	1	sdf	JChemExcel5hUAAB+LCAAAAAAABACll0FuWzEMRPcBcgddwAJJkaK0brpsu+tBuuj5O/pSYifhJqxhBMbLF80ZURT9/FTKjz9/ecgsxCQ8Wcnlpby9np+en4p56VoKPbzvrzln+S1EhAdLuWm1Kbo+UXWZfT1CFf+m8qu8jxG/X8M0Fl6fuBrZY5hvXwjTsJhoh+lGIxlG6uxDdhgS4qQoqWz9iOJuLZkNpIjKttiaZi2mOo7FVLvPrDcrBx47LzWUSioMlsigduQRzXSYu6jpJOkwr6Ko8tTsTt1FYbFOTofh3mwv9u7ZwwBvppwcjFTz5ed+HBHjxzBfKz/ncUlhnHWmXBgspt6OI9p6UhTCDLdzBGRytm7uJxzZDM0ehvsJR6Ngy4ui04u5u…
4292448B3BE9E4FEFC742B4D18388D7A	1	sdf	JChemExcelRBYAAB+LCAAAAAAABACdWEGS5TYI3XdV30EXaBcgQGKdyXKSXQ6SRc4fsORJfpuZ/5uurinPM36GpweS+/2tte9//4OTrAECoSHDoG/tx8/72/tbk9lUWoPzF89///sxs/YXAYAHxn8PM5xxhQdqPObxh9+G9lu7OH71e9HgYFk0NKwXaeahOmk9rDShSDOOKWDr4cHXVYFGGHAVJSB5NvRCUcDKcUUHyrraNH9+SZupfSwa4F5fqT4AFo0az2I2egyi7RvFkUuML9Awoq1s+iQsFqUH4eVdU9V6NixbEfdzNRs5hlIU9QEHzVm1nxyIuEshT6doPzm64c7BrFdp2O13NYNSWRt2766+xoNHWZvuEo+xOxwop3mlKDK7OskNXfSNF…
089E43D47E76BBD213D821641E7CF11B	1	sdf	JChemExcelRBYAAB+LCAAAAAAABACdWEty5DYM3bvKd+AFrMKXJNaZLGdml4NkkfMHEKkkbWHSbXR1ueRH6Al4xIfq97fWvv/5F06yBgiEhgKDvrV/Pu9v729NZ+vaGpxfPP/++zGz9gcBgBvGv4cZzrjCA3vc5vaHL0P7rV0c//e9aHCILhoaxkWaefQ+ad3caUKRZhxTwdbNQ66rAo0K4ApKQXNv6IWgQLrEFR2o62rT/PySNrPzWDQgXN8pHgCLppvMojf9GEQ7bzqOXGJ8gUYQbXnDk7AYVD8Ir9y13nvdG9GtiOdz1Rs9RqcI6gMOmrOafnog4g6F3J1i+unBhtsHM67SiKffVQydytqI5+6qazxklLVhl3iMXeFAOc0rQZHZVUme0MW88…
BCDD69FC9170DFD18D4F03BE7A3E3E11	1	sdf	JChemExcelcRUAAB+LCAAAAAAABACdWElu20AQvBvwH+YDInqd5RznmOSWh+SQ96eGQya21IrkFgRDKJGlXqprmn59KeXbr9/cZRRiEh5s1OSt/H29vry+FK+lSim0v3n/++81xig/hYhwYSkX2oZwm1/I1qvr/EQbvqbypZwc/3ufNNXYFg31YSENP6LBLdyoz0+8DTNJ05gzLxquPU7qIQ2Sor6ioc21eUgjT9D0gYbtN9cuPRkNUmkqKynz3t7R/PhEp3Cz2HmzC6dp2MxWek10pEusKnpUqQ4OaZ6RH1KhFVc1pzSNd539ucgmzVuaRkmnWi6KuLjmaKboqNdFw6PGJX5MwxsZ2UrKa41n6ploWiVeJW6DYpqHw4BoZJydYh/xTD2ORjYmO…
9DFCC909834B82042CCCC47607DE74FD	1	sdf	JChemExcelVxQAAB+LCAAAAAAABACll01uGzEMhfcBcgddIAJ/RXHddJl214N00fOXGo3TwKFrlx0YhvF5/Ew+kZTm+am1t5+/cJI3QCB0FDB6be/X89PzU1Nu6q3B8cLj/c/l7u0HAUDcGBd3JFo3vHCf4LIY9Pga2pd20fjba8tQVwfaMmjTijLYzSZuGSb2sgzJ4CVDfThTUQa6sNCWmTyr3kC3WLGd1ECGmswLdDLnLUNKoywDbmMnRWDVlYIeOa0fv2C4hLMs4y5zy9AcxaRiwcOQsWUcjVMZfEBmwvAtg4L1ZmCepzdmhGWZgQ57zdxHVYbX+uCWmQp5T933hqOKD0dWBZl+rOLv/xQNmp/LrKrV8guLh+nZpAhajCYWnHcM2EEwHxT0g…
0BEB8C80C5A57C101729ED09099E35FB	1	sdf	JChemExcel7RgAAB+LCAAAAAAABAClV0ty4zYQ3bvKd+AFjOp/A+uZLCfZ5SBZ5PxpkJBtWc1Q7lGpVKpH8OH1H3h92bZf//yLncYGCIQDBZx+bu+f15fXl810c9422L+4/358xhjb3wQAsTA+2jqSxJ83bCDdJgYtHsP2Y7tx/N/3oLGGHNsGDTTqsUVGQ0/QGOOiGXJCc63GmyjYQdMVqUzjLn7QwCBNafAJGvLhx8tqntM842IxWPER673oYm3DdKfBhnRCc61GG8oe8KABBizSSOu0p1+8TI65b54xitHliBT3kyy+ppE2BvNRDChezRtpIWbRkGg1i7mZDz6M0l6mkXhlNypeRqc84NdZzE1RVny6DCiqoWbjpsENq1lMEfCPguzVvKEwR…
FCB2CC926BF0D8145FBE6890FB004F03	1	sdf	JChemExcelbB0AAB+LCAAAAAAABACdWEtyKzcM3LvKd+AFPIUPAZLrvCxfsstBssj50xxSL7YEZWS4VC5Va6YHaHw572+l/Pz7H+4yCjEJD67U5Ef59ff+9v5WWivdS6Hzw+f///7GGOUvISJciF/1IPeGbx9yKFGdl9CBn6n8Vm4c//dZNLi5gxg0fHSZTw9o+JKGjzHYljVmTGkadvdN401CGrmkoaNVku2UP7HmmgbW6KnIx/nN8tq42qYR+RypP78RKTiFuycNHVVFkzSwgWmHWQZxWpuhtl1Rck3SIP1U+7yZD5Le8hJTq4umqeUDTl1803Dv6Uh5rzt3x/C4NC+dKuPoNrawo5PkrAENsmUsp7w/seZSm2mN8mmNHJX6SNNUqufNikS0O…
A25F97BF9A8A497BD72B57B75E7000C3	1	sdf	JChemExcelKB4AAB+LCAAAAAAABAClWUuO7DYM3A8wd9AFxhApfsR1XpYv2eUgWeT8IWU5me6mY7fSaAyMslxdJMWPPJ8fpfz88y/oaKVCRTCgqvij/PP5/Pj8KGql91Lq+ML4++/HzMofWGv1heUL6lbVIG7ABtxaXDnmn/JLOTj+6xs05cs2qjgflg6S0uAlTd9M2eLKH0bSbzS/v6GmuylQJ03tnKqBSxrdFEl2GoX/owbbUAMbNcVlNWIy1OAG1GjRxbJ1BZ00+KDmHaNkI+K20/TWchffUuMuiau2MY/QL/pGRpiDRhHWjQIdRtGG8kDzplHAutNYJ1lUwxsb0lRDJ765VsMbGNXpG3yI1HtqBCvNgO9eWokUb4hYd5pqZItqaGs29m7Qa…
9FBB0B152B6B34CF3204C75940135941	1	sdf	JChemExcelyh0AAB+LCAAAAAAABAClWUuS6zYM3E/V3IEXGBUB4kOs87J8yS4HySLnD0BRydiCIptxuaZcband+IOaz49Sfv75F3S0UqEiGFBV/FH+eX1+fH4U7aVrKXW8Yfz992Vm5Q+stfqF5QvqVtUgvoANuLX45Ji/yi/l4Pivd9CUL9uo4rxZOkhKg7c0fTNli09+M5J+o/n9DTXdTYE6aWrnVA3c0uimSLLTKPwfNdiGGtioKS6rEZOhBjegRosulq0r6KTBBzXvGCUbEbedpreWu/glNe6S+NQ25hH6Rd/ICHPQKMK6UaDDKNpQHmjeNApYdxrrJItqeGNDmmrowjf3angDozp9gw+Rek+NYKUZ8N1LK5HiDRHrTlONbFENbc1G7gaNd…
14E788B8E5495CA664515EF2BBF5FB91	1	sdf	JChemExcelExUAAB+LCAAAAAAABACtmM1u2zAQhO8G/A58gRDc5fJnz02PaW99kB76/B1GstTUk0NIGUYgfBFHO8OlRPl+C+Ht9x/p6iFJUnGx1PQ1HJ/77X4LpYQqIaR/vufH3cMvTSnhRHxq7EV1HEm05DKOUsS/U/gWPmrw70MmtZY2GdHtaEKmRC26LmOxZy+bTDexaZkkti6TY02XmHpUk6KJluVslmSOmXpJMe/2VvpmVcb6BaZazJ9F/PNLMk0vMNVjuSLiHr2+m3oRdFCd7eKzGoktJ5+O+JHNosw+U8+mvjZTDxmNZmU2m6P9nmXm+iZHKe6TMueEL1Xjse2mliI+qllbU0c1SytcUtRmtt2LU/PJ9hMMLp62wV1LWpV52QcvmoKMF…
AF8BCED1F5A3F07D979BA769A9E44542	1	sdf	JChemExcelExUAAB+LCAAAAAAABACtmM1u2zAQhO8G/A58gRDc5fLvnPSY9tYH6aHP31FkS0k9OZhLwQiEL/JoZ7ikKF8vIbz/+StdR0iSVIZYavoWjuN6uV5CKaFKCOnT5zzGGOG3ppRwIY4ae1HdziRaGrKdpYh/p/Aavmrwz10mtZZ2GdH9bEKmRC3ql7HY8yi7TDexaZkk5pfJsaYlpu7VpGiixZ2NS+YYqZcU882ep2+8MtYXmGoxfxfxr6dkmi4w1WNZEXGPo36YehF0UJ3t4rMaiS2nMR3xPRunzG2kHk09N1J3GY1mZTabo/0eZeb6JkcpY0zKnAPuqmbEdjPlivioxjenjmpcM1xS1AVrsSAR9T/uIGML1uKzGtdCcWbzKPPESIlGX…
5BC4E7711017EB7DBF9D094952032A3C	1	sdf	JChemExcelLRYAAB+LCAAAAAAABACtmDty4zAQRHNV6Q64gFGYweAX2xvazvYgG+z5tynJhLRqBQTAYsB6IpvTjQEB+3xy7vPPX6naXJCg0sRC0Q+3H+fT+eRSddmcC3dnP1pr7reGEHAjDvM1toSLN/FBtsdwv8fPwX27Rw1+/siYlu09b8HHoOFO5v2QzK0aPGyiaVAmeU06X032oSwwlb3VBab2apx4uYY9lc2cTB8p8dXEhmWC2LxM9DksMfVTzdRI7dXM9Y36sqL91Me8wNRezVzE0Utd0Dfd1JSM+LSii3siU9n0aqZGaq9hrm/2h2dlzJK6ywIjYoMRowaRMJ9NtzIzUqjGSozXq4TGGZbJkm+Lb2w538kcWHy3YEO6VYOLOiaDR8qib…
DAAAF06DB5B2AB7C2310B121DA89A7D3	1	sdf	JChemExcelLRYAAB+LCAAAAAAABACtmL1y2zAQhHvN6B3wAsbgDoe/Ok7ppMuDpMjzZ2HJpGSuCgLgsOB8Ipe3iwMB+3px7uPvP6naXJCg0sRC0Xe3HdfL9eJSddmcCw/nfrTW3B8NIeBGHOZrbAkXb+KD9Mdwv8fPwf12zxr8/JIxLf09b8HHoOFB5scpmXs1eNhE06BM8pp0vprsQ1lgKnurC0xt1Tjxcgt7Kps5mX2kxFcTG5YJYvMy0eewxNRXNVMjtVUz1zfqy4r2Ux/zAlNbNXMRRy91Qd/spqZkxKcVXbwnMpXNXs3USG01zPXN9vCsjFlS97nAiNhgxKhBJMxns1uZGSlUYyXG21VC4wzLZMn3xTe2nB9kTiy+PdiQ7tXgoo7J4JGy6…
D9B789B336BE092EDBF451F18D548F68	1	sdf	JChemExcelLRYAAB+LCAAAAAAABACtmEtu4zAQRPcGfAdeIAS72fytk1km2c1BZjHnn5LtiPa4vBBJwTCEZ6nUVWyKTM4n5z7//JWqzQUJKk0sFP1w+3E+nU8uVZfNuXD36Udrzf3WEAIuxGG+xpZw8iY+yHYbrvf4Obhv96jBPz8ypmV7zlvwMWi4k3k/JHOrBjebaBqUSV6TzleTfSgLTGVvdYGpvRonXq5hT2UzJ9NHSnw1sWGZIDYvE30OS0z9VDM1Uns1c32jvqxoP/UxLzC1VzMXcfRSF/RNNzUlIz6t6OKeyFQ2vZqpkdprmOub/eZZGbOk7rLAiNhgxKhBJMxn063MjBSqsRLj9SyhcYZlsuTb4htbzncyBxbfLdiQbtXgpI7J4Jay6…
529D3058876E1D2020DB777BC3EF0CFF	1	sdf	JChemExcelLRYAAB+LCAAAAAAABACtmM1u2zAQhO8G/A58gRDc5fLv3PSY9tYH6aHP32HsiEk8PoikYBjCZ2m0M1yKTK4X597+/pOqzQUJKk0sFH11x3G9XC8uVZfNufDpM47WmvujIQRciMN8jS3h5EV8kH4brvf4Objf7qsG/3zImJb+nJfgY9DwSebHKZl7NbjZRNOkTPKadL2a7EPZYCp7qxtMHdU48XILeymbNZkxUuKriU3LBLF1mehz2GLqo5qlkTqqWesb9WVH+6mPeYOpo5q1iKOXuqFvhqklGfFpRxePRJayGdUsjdRRw1rfHDevypglde8LjIhNRowaRMJ6NsPKykihGisx3s4SGmdaJku+L76x5fxJ5sTi24MN6V4NTuqcDG4pm…
94102F1FAC11B4435518BF4E06708C6A	1	sdf	JChemExcelExUAAB+LCAAAAAAABACtmM1u2zAQhO8G/A58gRDc5fLvnPSY9tYH6aHP35FlS0k1PpgrwQiEL9ZoZ0iuKF8vIXz++StdR0iSVIZYavoRtuN6uV5CKaFKCOnLZz/GGOG3ppTwRRw19qK6nEm0NGQ5SxH/TuE9fNfgn4dMai2tMqLr2YRMiVrUL2Ox51FWmW5i0zJJzC+TY02nmHpUk6KJFnc2LpltpN5SzHd7nnnjlbF+gqkW87OIf70k0/QEUz2WMyLucdSbqTfBDKqzs3ivRmLLaUxH/MjGKXMfqaOp10bqIaPRrMxms02/o8zcvMlRyhiTMvuAu6oZsd1NuSLeqvGtqa0a1wqXFPWEXixIRP2PO8jYCb14r8bVKPZsjjIvjJRo1…
18DC031273819D12375E33D0C0A557D0	1	sdf	JChemExcelIhEAAB+LCAAAAAAABACdlk1uWzEMhPcBfAddIAL/REnrpsu0ux6ki56/oye5dWJuQsMwjC/WRDMSyXd7KeX99x8eMgsxCU826vJW/r1uL7eXYq3YKIUe3v9fc87yS4gIP8SrVZcx8eVVK8nUxajiz1R+lo8a8fsuQ6xjyUi1PtuDzLcvyFgVJd4yXXt+N4hoLX7l6p1nejfNu2wZFuG0TNd2ZUNV2bLZtNqIj4wL9bQMd7K9WIdnZWBqbBlkw5qV0Trblc2S0fS90dqEZS82HZrfDV8yiFjGyJuy7r5l5sTinIxUb0JHxk3SMsLdTjF4e4z4KzWF3dBVkChNnZI/KdOrIFejQJUmd6N1CJ+2hZLKZmPVzduR6Zw9KUUl7Wywry2YO…
3F969DB1AFCA4256AAD1697E22628287	1	sdf	JChemExcelIhEAAB+LCAAAAAAABACllktumzEMhPcGfAddIAJfEqV102XaXQ/SRc/fkSUnTs1NWMMIfnyxx5qhSOl6KeXt9x8eMgsxCU82cnkt76/r5Xop1oqNUujh/fGac5ZfQkT4IF6taufbB6R6G209UcW/qXwrnzXi95ax2rTbkVHxtAzbXYaoPcr8/IKMVhUe64nrHETJ1UidepeRppRfTd+mqLbG/5HN5LOG5p6vVJfW8fBClUVHUqZVayRbhpBxUqZX4a77y0JD0quRcQ/Wafa0zJj9veDT0jIu2wp2cfd8Nmp6mqFzf6zUV7af1WnWt4yKZWWQzbC5C+5z5itlc8twbdKzMtjFTnpkmmQjtip6mzIwNRplm0HrsC3DqzXzMsbMZzXes…
80D913AE089641253566EC2FF23803C8	1	sdf	JChemExcelZiQAAB+LCAAAAAAABAClmD1yJDcMhXNV6Q59AbEIgATA2Otw7cwHceDz+6HJ6V15kQiemlLwqQfFh3/2+9t1ff/7H3JeV6fOtGh042/X83l/e3+7llKf19V/+v74rLWuv7j3jgev66M37ise+JiNJ+zi0xv+3a/frs828u9tJn5iJGFmtGHWy2bcZWwzIuRFM9QGzXOapTzLZkjFwoy0OWfdNyoUP/7gtnjST2b+/NJplk3fpxnUtWiGEWalfRqVYWXfGA/ZZnof1YBL6+rHzPBVjZQ0Yju+EWIp+8ZlFwM1XeUsRrbwnbsww1L2zWhkQtuMjT7KZsS671pfskbRN6gk3zVFba7JxdOgy+ic+zROq2pG0W/Mthm1sou1ab+TDqKkl…
49F49EB548C442E51F86C733AC278D1A	1	sdf	JChemExcelYQQAAB+LCAAAAAAABAClkTEOwyAMAHck/uAPFNkGAsxNx7RbH9Kh769LopAQJrAshE7mZButAJbPlyInQEKmRA4Dz7CHVloB0T8BD1kipQRvRkQplEAj11xgjd1uG7vD2dHOWsPGBd+vCeT8qsGJ/bCGDNvQqyHjOKb1ceTuoXbNrWxpZCjROBrYTdXDuGZgN2Woy0+9ulZMZvKdQ7F4croa23yeq22uoxoL80fDhoVNDSwsNLCw2MDCUgO7Ng5AeG1QGNEFLwCP56zVD8hfI/RhBAAA
666B6A12EB4233EFC6F069AA628DF9CB	1	sdf	JChemExcelAwQAAB+LCAAAAAAABAClkzsOwyAMQHck7uALBNkGQjw3HdNuPUiHnr8OzY+UiSAP1rN5wo5iDcD0/tDAAkjIJBQw8QjbscYaIJwDjrEfEYEXI6I2AnToEoU4F7xmnDN0WkZ4QumoR9asV7LGL9nCbk0adiHFds06FDvsi6HaNOTYp1YNucCD/C4P3DzUpun2LV0ZSjWBLuzm9IbrmubdkH7nHCX2mWkxnHGodCuLubvEyvqjYcHKUgUrGypYmVSw5N/0D8cangDuj9GaLyATh0MDBAAA
37EBA93EC8F202E069057C5E77C4F58D	1	sdf	JChemExcelXAwAAB+LCAAAAAAABACtl8FuwyAQRO+R/A/7A0XsAgbOTY9pb/2QHvr9nTSqccIcGrBlRdbLemBmVyhZTiKXr28tVsWrN60afbazbNdyWk4STEIS8bu7XbVW+TTvPQpFXtRFK/X6hXeAfvf0Ifca/L7JeJc1pttTVEs7mdchGXUW8qBMswKZNd2ZGpMxF3MazEYOM3VExDtTXcOfkdnmppd5JhtzGkOcNtVkpiJupqbmpslMzY25kjLfzZhMt5uxiCFY7iIea3jAPA83vEUcHVTGTf1lMyUTXMo2b6rJdBE/IxOdlbVMj1+T6bIZG7/o6hFTPHVsbTJ4uRzQcJk6b7aI53bTOjWVTRu/qbM44RUNVOaZhm8yfcT/l1F0/PfzHoNBO…
5D6616F44314A5ECF783BE038FBC6E55	1	sdf	JChemExcelsAgAAB+LCAAAAAAABACdlk1uAyEMhfeR5g6+QJBtbMDrpsu0ux6ki56/noG2+fGmRqMIfQpvzOMZzXYCuH5+0WADJGQyEux8gd+xnbYTMAMrAN48f8PM4IMR0f/oQ0sdyD45Y0Fq+wx85gPe4V4jfqaMFB1V52KyQTcyL/+SqR3HXGymnJSpRbsci6kwWkvLuE8yZUw0uyl2i3XJDGqWlmFVnTKInPWG3Vhcixunq9m9YZu5oY75k/I86pSpQ7InJYXpcORMhQb1ZIqpyFCcizv2mqyGStUjLbs32CUpg95ThyMuI+kD3/ta29oUUe/patyQlRarnN/UEFnNwNyzufEautSZZxS6TfH/DryLjNWktY20xdpaXwlSTl6iLjO4tZ+e6…
7B55D15BCB2B60D9258EE525DCFC5371	1	sdf	JChemExcelJAgAAB+LCAAAAAAABACllU1uwkAMhfeRcgdfgJH/JuNZly6hux6ki56/TiaUKLgFhlEURS/m03uOLcYB4PT1TcYVkJCpkmLhI/yecRgHYAJmAFwuWu7XU2uFT0ZEL/QjSTLL/ESpStb5CZO/RniDC+O/6xZDhL0YTpMUaz+eaqmdGI/C8rqbLeaF3lxDcRJ9IRSJlYah2h3KG5vFGjAzv+4Gk+WcN5jzU27MZO1NLRm73ahka4OYzSjE8CNumJdQmnyzYswjoVCaB/F4mUMM3cMcMOW1I+rxSoy56+ZAvpp1WkNZW9IV8/EEBpOiLJ85J1blbgyJaOsNFttinpkbX0hrO6WJkTp740NXqq4Y5Fr6QrmbIm2T1H1l68RwQrW69kYm6…
E71439A39DFA6D046B7AB17705AC90F4	1	sdf	JChemExcelLhcAAB+LCAAAAAAABAClmE1yIzcMhfeu8h14gbDwQ5DEOs5ykt0cZBY5fx6btGNpsBFapXJ1fe5+Ah4BkNL7Wyk/fv3LU7wQk7BzoyEf5ev1/vb+VjqV7qXQt/f/L3cvP4WIcCNeveqQtq5aNR3XFVX8m8o/5VEjfn/J9H59jtbB8l3mzxdkRqUxdMuItzsy5OtKauuelUFSprplqIslZaz2JnSimXRHZrbtjZLdSKr1yxuuouNGNOKyH576kNQrdbNkxD8ftmw0SEob4+IPqo3TK4W6MZ5b5kY0S2by8YY9LzOGzbNS0rOtCZmudLwRvRGN9b5kEE2bN7xRpy3TzbJ1M9HXw49M79lovPK8YlhJmfe8jLMfi9FeSZm5xsM45cf9j…
5E36896FBD3454FED2DF0E5E89668B84	1	sdf	JChemExcelEQoAAB+LCAAAAAAABACtlD1uwzAMhXcDvgMvEIGk/uekY9qtB+nQ85dKEcuOONRiDSMQPtEvfKSodQG4f31T4QpIyFQpYOYbbM+6rAtwAi4AuHv7U2uFT0ZECQS4sCsx17aBrnDE35VsI1zhqKG/TxkKPrSPybHPcSfzcUKGXOBizwZdphDVbOZk2GHiSVPPT4ymDjIvqylTsgrEs7XZOnWxZAP/kw3sz81LNmc6tZ1iWzb7mTLUxruY2Z5NcFxSUTt1pjY9G8tM9dqITIrTteky7EI+zNRcw02m+jCYTHUZk6k+UyZT22kZTU3dfqOpuYtCWl/sV/oo83dTJAfn8XvEwryChYXH5hELi0q04KRgYVkREVaUaGFVifYPPERnIByxM…
8BF9E853D005B194D5A4F043932BB9B5	1	sdf	JChemExcelEQoAAB+LCAAAAAAABACtlE1uhDAMhfdI3MEXILKdhCTrTqVupt31IF30/DWMhp/mqSoEhNDow3n4OW/Sd0T3r2/JWoiFVYoETnqj5eq7viMdSTMRb+71KqXQpzKzFRINwWke8/RLXUhxLmVnr5neaK+B74eMdzFpeMjknOJG5uOAjC2OqcBuXg7JSPC4m3My3iXRs6bEBc3tplYZcWPk9tmIU98wm+dONXXDNtgQW7t5LkHdHNgpuqybpwy7sM/NEZl1wxd7TTK2OOsufkdms+amydQ18aM/4nfE1DX/qU38mnZqu/j8Tg3XxG/Y5uaXqVOnX23q1LFFTcfWMpta5v+mxPI3P/fYmAfYWJhf7rGxCKoNjwAbS0DEWAbVxgqo9jOuq…

## Sheet: Sheet1
Structure	Name	Pubchem ID
	Xylose	10975657
	Xylobiose	10221379
	Xylitol	6912
	Trehalose
	Tagatose	92092
	Sucrose	115
	Sucralose / 4,1',6'-Trichloro-galactosucrose	71485
	Stevioside	42576
	Steviolbioside
	Sorbose	1101
	Sorbitol	5780
	Siamenoside I
	Saccharin	5143
	Rubusoside	24721373
	Ribose	441481
	Rebaudioside A	44564215
	Rebaudioside B
	Rebaudioside C
	Rebaudioside D
	Rebaudioside E	72710721
	Rebaudioside F
	Polypodoside A	147894
	Phyllodulcin	146694
	Phlomisoside I
	Perillartine	5365782
	Palatinose
	Osladin	3082381
	Neotame	10738435
	Neohesperidine dihydrochalcone	30231
	Naringin dihydrochalcone	442428
	Mogroside V
	Mogroside IV
	Mannitol	6251
	Maltose
	Maltitol	493591
	Lactulose
	Lactosucrose	16217605
	Lactitol	157355
	Isomalt	3034828
	Hernandulcin	125608
	Glycyrrhizin	14982
	Glyciphyllin	442412
	Glycerol	753
	Glucose	107526
	Glucin	5464164
	Fructose	5984
	Erythritol	8998
	Dulcoside A	44564217
	Dulcin (p-ethoxyphenylurea)	9013
	Cyclocarioside I
	Cyclocarioside A
	Cyclamate	3372845
	Baiyunoside
	Aspartame/Aspartyl-phenylalanine methylester	11074431
	Alitame	64763
	Albiziasaponin B
	Albiziasaponin A	21604181
	Advantame	56843846
	Acesulfame potassium	11074431
	4-Propoxyphenyl urea	744412
	4-Hydroxyhernandulcin	126862
	Gaudichaudioside A
	Mukurozioside IIb	16749736
	4beta,10alpha-Dimethyl-1,2,3,4,5,10-hexahydrofluorene-4alpha,6alpha-dicarboxylic acid
	Baiyunoside
	Carnosifloside V	101662048
	Carnosifloside VI	11953917
	Scandenoside R6	21626459
	Scandenoside R11
	Siamenoside I	71307460
	Abrusoside A	6857683
	Abrusoside B
	Abrusoside C
	Abrusoside D	44575936
	Abrusoside E	101616458
	Cyclocarioside A	3036134
	Cyclocarioside I
	Albiziasaponin A	21604181
	Albiziasaponin B	101922021
	Albiziasaponin C
	Albiziasaponin D	101218342
	Albiziasaponin E	101218343
	Apioglycyrrhizin	195343
	Araboglycyrrhizin	195342
	Periandrin I
	Periandrin II
	Periandrin III
	Periandrin IV
	Periandrin V	192588
	Pterocaryoside A
	Pterocaryoside B
	Telosmoside A(15)
	trans-anethole
	trans-cinnamaldehyde
	Neoastilbin
	Haematoxylin
	Monatin	9860847
	Selligueain A
	Dihydroquercetin 3-O-acetate 4-methyl ether
	(2R,3R)-Dihydroquercetin 3-O-acetate
