# Supplementary material for: Beyond the Flavour: The Potential Druggability of Chemosensory G Protein-Coupled Receptors
Source: Int J Mol Sci. 2019 Mar 20;20(6):1402. doi: 10.3390/ijms20061402 (PMC6471708; doi:10.3390/ijms20061402)
Supplement: Supplementary file 1 [file ijms-20-01402-s001.zip › Supp_info/S2_umami-molecules.xlsx]

## Sheet: __JChemStructureSheet
Hash	StructureStringLength	StructureStringFormat	StructureString
084E25EA482784591B9DFC7B849757B5	1	sdf	JChemExcelggMAAB+LCAAAAAAABACVkk1vgzAMhu/8Ch+3Qy07X5BzO3WH0R4q7c5WVFUqRaJB1f79wGgtULa1UUDJGz95LcdpeSxP5XZfF/A22x3qkBVFFnJ4SjfL5wgmhl5EsAlV/RnqKodztQ8hP8LHF6RpsT1gBMwAHoBksvyvw3sP74qI5G5GMo7blUJltW9XhM0pwSoTUv9c1E5hDDpOTMc450yfgX70JMOYGO4zcximemE0euoyYjQq8ZMMjRlOvP3HZ8QoNLGlx3wYY0fTPuuOsX/4EDoa1Hr9m49FrdWDNXDNm8bTtb7D597clLTG4MmavbmVvEjuIhmpzSDKyvlAavbxrZSI71XywOO+8dL+vagUYP66FKmNlK+5esbtyctqEX0Dq…
15B33587A2C38AE976CA8769AAA1BA46	1	sdf	JChemExcel1QsAAB+LCAAAAAAABAB9VctuFDEQvOcr/ANr9bvtIwoILoEDEh8A5IAECIVEiL+nPfYE1sN4tcpalanu6nZ1z4ufPy6vvz5d3t8/3KT/fPjlTXr/+PD06fHp4T79evjy+Hj/PX38ne7uvn3+mm+SYBJIqX9x+/v3U2tNHwgAttiQXaz0E7lKO1l2F0pv0x7i73fjYAYm6idy4HbS7MqQbp85dM2hzMrS89TI3jmgWP/hTHk4A5LH4QIZHLVz2ELlu4U2VOsZzXzUI0B6nieqqAV7xiI+tEVb7JwDmVG2yiWzq/dTjeTn2ihL5fEkWh19Y6iwc/Q/2qT3OnoghqOeYojpzbk2LFQ7m6Xi6LWLrDjAPPpWVGnkYfNzDoZPGDvHUbaTR…
4C36553707BE2B54B39B5BC4A07C56F4	1	sdf	JChemExcel+QwAAB+LCAAAAAAABACFVstuJDcMvPsr+gdG4FvUMdgNvBdvDgHyAUn2EMAJAsdGkL8P1eLsptVuZTCwhYJKLJFFah6f327f/fXn7fH57WF758MfH7YfX1/efnl9e/my/f3y2+vrlz+2n//Znp5+//W5PGyim8i2wf7F/e+3T2tt+4kAYD8bSjWhsaJq1lcWGND2ebsf8e27c7AAIY4VObe+0lIVePvwlUNHDhVm9RGnVabBiXPoP5wpDhdA6YpuECvIOIwR8YeVNsYR0bzRuA+HuOs4+y1oRHRzHHGEuP4PJ3eSVh5xQCP1l5zIQQXJbAH54IirXt8HCvo4XYurtIzj7WsO9B1t0mux5020ZU1dDLdPizjmdbBZTLM+lX3FAR23o…
1B31FF345351471E26CC07828F0F105D	1	sdf	JChemExcelSgkAAB+LCAAAAAAABAB9VctuGzEMvPsr9AMWxJdInZMiuSQ9tOgHtA3QAmkPhoOif1/uUk5qbbQLH+TxjjgaDenPP07Hu+eXQ3rnodtD+nQ+vXw7v5ye0p/Tz/P56Xf6+jc9PPz6/pwPiTARpFTWTyzentZa+oKllHXvklUEY4VKtKxq1tpqekyXLd4+KwdyQeNYofK6Et8HJd28cvCag5mkQNSxFnUkFxX7j1NGThNddj+WDCAtOMzI6eOONiol2FoKxnmIDafafHdk4ktF0eA0KbJXh4BsvY2sjSS0EZQ2Pw9kpqZRkSt3bSZq6X7G8ZOr1l6R66tv3OYcyIatdQ+srifTXMxVzjirB8GhbFw6h5DKXh23evWaPTHW70eb4pyDG…
E0DB379D3F30DFFADB4DE7AE7EA1B068	1	sdf	JChemExcelqgwAAB+LCAAAAAAABAB9VstuXDcM3fsr9AMj8CWKWidFsnGyCNAPaOtFgbQLw0bRvw91qetkdC0NxsbFmTnk4SEpzben59un76/97yG98+KPD+nby/Prny+vz0/pv+e/X16e/k1//J8eH//563t+SCJJOCU43nj8//lqraXfCQCO2JBrgRJPVLn1J821kqYv6Qzx831wMAMjxRNpOzjF4wikD28cuudQZmk18jRRCQ4wtV84Ux7OgNK13SCDIAeHuWH6utEmTSOjkn/zqMcT2joPZiaGyKgVKPIUbLTLI1wotIkyRx5TkPR5xYGMrcBbxpEHSoUdB2qzqMcQJPI0Ml5zMBtFJ7sHdnhQsyfc5HFFHIrEK68W2pp6z5YcyhVFR0YOB…
083EAA49625D44567DAE42650C099BC7	1	sdf	JChemExcel0QgAAB+LCAAAAAAABAB9VUtuFDEQ3c8pfIG06m97TRBsEpCQOACQBVICaDQR4vZUd7mVjB13axall3r1eVXl/Pnw+Hzz+fz7lN74+PaUvlzOz98vz+eH9Pf883J5+JW+/Ut3d08/HpdTYkiMKcH2C+Plq7WmrwQAa+wbXCqJrjguhdVWixarRdK7tId4+W2c9e8AwUEiCQ5IofRpzlEQCM9ScLN4sUL5VR685sgCyjvHigUnZ8N5bbJwrs0TCtFq6UIGB/24Z64ceTIgB6ey2VEeqcHxLgSaheJVfpxzDGzzFNdNJfJIQZ1zaEHTEtHLqtZmCXI+yiPuGvOpaE1r8dbmHNeo1UaLaIWozYBlzvHpZyjBoVpKcBgKH/UDtebgaKUaH…
882181D2D7AB2904E50F72A7B103E145	1	sdf	JChemExcelEA0AAB+LCAAAAAAABAB9VkluXTcQ3OsUvIAeemKTXNuBvZFtIEAOkNgLA84AQUKQ26f4ml+2+Ex+fEhEidVjdVP/vPv2fP/p8e97/L5LP/no27v069Pj8x9Pz49f0r+PX5+evvyVfv8vPTz8+fnbcZcsJ/OU6Pzy+fP7p7WWfhMi6rbv5TBR6TgfbFVP+4fUZulNupn4/j05+HvR3G/SkbOcJzlcTNLHFUeOUl3jprWWw0/LUn/ww6851uMYnCpNBkeqr2Ozw3JpcbMyn37yQc02HD2UnYOjrXk/+UFUeefHqdZRLWOLKFsRT+/XHBU5e2FHtVLiVCpOS47Aur10xcfJeg02firMR0+bWg4/LIXWnAybNGpQiEbdcssbjkAxMrRTC…
0B5236DFF0E679200AA71D2E6189BB5D	1	sdf	JChemExceljA0AAB+LCAAAAAAABAB9VstuFTkQ3ecr/ANp1duuNSDYBEZC4gNmhgVSYEZRIsTfU93lHrj2uK+uor5HfVyvc8r59+3jy/0fT//cv338dlf+58Ov78rH56eXv55fnj6X709fnp8/fyt//igPD1//ftzuitQirRQ4vnj8/fVx9/KJAGA/+x43r1p3HDaursf5GzSm8qqcR/z6HhzazCvuT7ApoOycwFC1fFhz1O3IA7eKtWUclQq/xcFbjmzITTrHgZIj4LjOTTajapmRMhxPgRnxmhNnmmFyWPx40qjnJrcpjjC25JC3/iQOXt6tObVqr0JdNHOTqrbm0IZCPTeVxn0+oJdxDLjlTBswJoed2pqj+yw44yA0yx6AOa05uKlyzfkYI…
4A9680BEDB4984ED19B1C02E4A0CCF68	1	sdf	JChemExcel/gwAAB+LCAAAAAAABAB9VttqXTkMfc9X+AfOxrpYlp8npfOSTqHQD+hMHgZ645BQ5u9nedsnbezahxDMQkuSpSV5f3/7+fny/vrt8uHxehd+85P7u/Dh6fr899Pz9TH8uP779PT4NXz6Lzw8fPnn83EXNAW1EOL5R+f/n79SSvjIMcbq+0KHlagVp0Nj9tP/QcVS+CPcXPz8Ozl8JI65WsYjxcyNEy1J+GvNiUxnHLAzST3pQcnolzj0miOHMlHPyKnHcfzWucEnp9gsOdF5SjhxXnNgqR5bbuJS6skOEt7UQA5R5n4LlLBFVEkp/LnJDQaNw2Y9N6tZLjkEy9K7IsntFjFvOHpEyqnX2lx7NSIav+Qk5KbeOG56qxuEsMtNU5YX7…
055F262C617C11F070DB9D7A6183A151	1	sdf	JChemExcelJAMAAB+LCAAAAAAABACVUssOgjAQvPMV8wM2uy0FehaP6EHjHYEDiXpoSox/L9YH8jDiZtO0053d7XZ2uXW5rQvkRV0GmDCVBtg62xSusRUutnauOuNwRZadyqMIwAQYgLyzXzszxmAvicjnZmG0pP6ORHtL2OCVovMRh2X8yVm+OWrIkSrWj8iYQ/0XZ0GCmfSc3khoqX711ufcsxsOJ3ubVWfu3KSIomi6zrfeoIRKyEy+53ed2XNrNSJfSnlC0n/HEEoGUBsSjiE9gNpzNIZin7GDEi9a7kN3KX9EZcBqnQY3sNxu2iQDAAA=
BA3387ECC40ACBE6BB77700907F8B251	1	sdf	JChemExcellgIAAB+LCAAAAAAABACNUsEOgyAMvfsV/YGRFgTlPHd0O5jsvqEHk82DwSz7+yHOOQkmNk1DX+lraakGY9quNXAzbZ1ARESRQGX7wdihb+DVt9Y2HdzfUJbP+sFcTg6QAaBX8nYRrTVcOSKO3AdkpCkdcWQZpXI6uSjCBWaKRZMpLrnwnMSIZ/iXc9yToyXHPXWIcZHJaG+bdRb2/b1xppSKz2AzRzCRo47W2XzPr844dcIds3a74/MGv5DzhbcrKA1uOV8GkPNVACn/TUIoX9GXAKdzkXwAA2Xb0JYCAAA=
B11F2E025596C9324D34BC06CD258FCA	1	sdf	JChemExcel3wIAAB+LCAAAAAAABACNktEOgiAUhu99ivMCsgOIyHV2l3bR1r2pF27VmuFabx9RZiJOGWPwc77z73DYhcX9VrS6KaEomyoAz+BpAAfddqXu2hoebaN1fYXTE7LsUp2JYRRAAoB2UrsOQykFR4aINjclSjAc75CYW4Qc+hTDnDCUyX9m82O4yzAuxSdS0kh4GccHiWB8yWfMhEioopHXZ7/Gx3mDWYaROI79PrP1cMITVN56ln3elVFcUY/pN+u7/pWYbYcrSUcyIZEjmbOYSrHFB0na30YdSY2iMoBtngYvYM6+TN8CAAA=
F679A3243DBA3BA11091435006E03605	1	sdf	JChemExcelCAIAAB+LCAAAAAAABACVUUEOgjAQvPcV8wGatrRAz+JN9GDiHQsHEvTQlBh/L1lUQDGGzaZJZ2dmt91d1JYuNA6layqGhYhzhmPwnQudr3HzTQj1Fec7iuJStbzXJIABBKWkcwxrLU5KCEHegmfKUF1yrTI7YH1VYIOXxZhsYKo4NQMzldosatRco7hI1LLm8KvPONuTuWa2aE2fD/e/Gknvk1Oov8ffkCZIviFNi5mxNK1r8l0FsN3n7AE3n/BzCAIAAA==
44B634EFA3845BB0E9D550A448182377	1	sdf	JChemExcelKQcAAB+LCAAAAAAABACdU9tOwzAMfe9X+AeIYuf+zHgcPIB45zIB0hjS1Anx9zgta5SkHdmmaopPfXzsk/rhffP19rTdfuw6mPmpVQf3/f7w0h/2G/jef/T9ZgfPP7Bef75uRQekgQyAHB4c/tMvhACPJKWMta9QaPIhnrRAMkOmFPxWwh0cS6Rn4EjhUJt4UnyKShPneuLQEoeE926ek+sc3w8c7bLeTugYJdU4mdeqZR64rLcGDzDnXOB1xglGznuw2JsRyma9LeqQQK30LGdRh90y7szelDCOztTRgrz1szqL8yQdK7DxTpOOFVa26SQPKk6Db45vt+07SPfTPk/an+p7W9qfjNPq9YmdO9EbaY8jR1rn23ZB8TKMnOCt+p+Dw…
4DFE9F0A0A9A62E8CF1FAEC568E0C0AC	1	sdf	JChemExcelrwMAAB+LCAAAAAAABACVU8FuwjAMvfcr/ANYdpyQ5Ex3W9lh0u4DKg1p66EKmvh7TDtUyFrRRjn4vebZLy/q6yp91Z/NsakLGFlSFvCe2tM+ndoafttjSnUDuzNU1c/hGwtgA8wA1O2+GFaMET4MEXW9DcYYqK+cc/FaEepXgg3cWgy70wh6Nq7XsBU7R2PRGj8+Zzulcdqd7bI5g4ZRONxr3qY14c/R/AzW6Dwt9ObRBPtsjpnSCEqgWbl5fdMoy7wFfVMJo94mcxvmzM2au/vxPaVYMkqxzSjFLstGqXV2SrHPKMUhoxTHfxT3fwrfKMXMj6eulHkwUQG8bMviAnNetOSvAwAA
FEDFB30F19EBAB5EA71CE67CA9BBE6D0	1	sdf	JChemExcel7AUAAB+LCAAAAAAABACVU0FuwjAQvOcVe2ylxvI63tg+lx6hh0q9IA5AIoEEpIqCCn19Nwk0jQHJjqIoM9nxzmzsWfq0Kb+a5UGn593zqjz8VPNiMceXbFFsq1O1K1NK18t6VZ2W+21RJnDnyiYJfDT1cd0c6xK+623TlAdYnWE63Rc7kQA6UBKgv7F7DpdzDj6VlLJbW4pMtrWQkrBEruf4q4RXuC4x3BeNQU29BjXqEA0Kyly0xlHvTQutjIzrk7FLRXF5YjTXuSnhnA3ypoQx5n6e2SNNJtDG5hn63Hh7f6TRQkbP4C9FxAxIKIqdG4k8j/WWC226XcYaa3XQDHJBZEz/f4zUQX341Eh9OT/8giF9hhmE7+th1qEatqKup/9CM…
80F19505A4BCEBFDD454960DC46F3583	1	sdf	JChemExcel+wUAAB+LCAAAAAAABACdVMtugzAQvPMVe2wPsbx+xPjc9Eh7iNQPaMMhUpJKiKjq33cNCoY1bp1aFvIOM97dweZh/7g5f3bt6XioYGXoXQX7vrt+9Neuha/u2PftBd6/oWnOh5OoQMkwYZw4POPw3sObklKGvTdaWKdMWElhUNnAkILeSniF2xZxMg0Kpd1c85TTKFFb50fN1kq5qkGuQaPX82RrQ2FUfWceKRwae1+eqEl8y+aZarsxC3yba2plizSTb/CPfso1aRd/17Zgsn5+yZP1uuAcKGFcxjeV+6Z0Wusy3+IZTTQF51pTxrJ+4v0p7yfe09J+cNhjUS7FmkEUmwRCP0A4QUSxjEXxNoFwZG0niFaOsSiuEwgVExLFM5YH5…
E648F8160DF81A56B4EB4E69A1AF6630	1	sdf	JChemExcelwwMAAB+LCAAAAAAABACdUssOgjAQvPMV+wM2u0t59CzGE3ow8Y7AgQQ9EIzx761VAy3y0GbTdKczO+1mt1ldVzlkeVV48GX5iQeHtrnm7bUp4dZUbVte4HSHND0XtfCA+BmAJsjs3VJKwZER0dRGoU/mnoWMAuxhe/iU6OKtiUgGLw2GHPQ06zENCcmx+teHBPvRjz4oYrZ85jWrrhtzGhYkffnSSLJ6MP+foWbUp9MMejDh4/xi3mc18bZFPst6rWeRPxP5hnTum92CpMPSeeCwpJlxi6UpoQPpPBpCsVNL58phxUBoQzonGkJs1UoBNrvEewCj6NeNwwMAAA==
8B81C819AE971FCE8E5FC63B8AFDA89C	1	sdf	JChemExcelowYAAB+LCAAAAAAABACVlcFugzAMhu99Cr8AUewkhJzXSbu0O0zaZdqhpUhFagtiVFvffi6UAgFWFiEU//q/xHHcsg7iS3zI8uRUXg4BBelXlhdZznMTHJNyz5NtWlk+tEAhP/dJXm5OSWCDeFNss5/NMd0lCxgZarmAt7I4x+W5SOC7SMsyOcH2AqvVcXcQCyAEUgCyerB6t8M5B+8kpazWlkKGKuJJgMIoZ24aD3iBZon2uTHahurKSBGRkR3mCfrbNgw7SUVUzzSSGWWoz+A1t0eM9Bltja2dSlI3t9eHDM+QbJdZTzHEq8txZjI3EjYyYc1Yp/UcRgljJY3ezwxGCot6FtPmxrU2s/bp9UHlfNwHbb/BILfJfuMKO3ljJvsAf…
F1CF8148BB3CBAEDF734194591D19BC2	1	sdf	JChemExceliAYAAB+LCAAAAAAABACdU8tugzAQvPMV+wO1dhcvhnPTI+mhUj+gSQ6VmqRCoKp/34U0UJaHTC0LecYezz7M4Xr+vDaXI1ECMyPdJfBSV82hbqoTfFXvdX26wNs3lOX5+OESYG4nYDep+w6jKAp4ZURs734QF0jydkUuE+xOotNdhEe4XzHMXw0ipTcNp0FiNN5xns37PC9pUieB/TafQYPOE0uMD7tcQrGtBuzIpxtjI+c53+iD2h8vsz77Bc19f4vPHw07HySmP7ASW4Rm0p8hNlqKrV/F56OrnGVewyPNUGuI7in8R9O/g7XYljRrNTB1G97oSq1xSROfT///QGx/qKv9KFzFqaEUe0MpFtM3pTJzSnEwlOLcUIoLQxVApoyKi…
DD8A18DF89308F81A8D8DDFF7E95DA28	1	sdf	JChemExcelLgYAAB+LCAAAAAAABACVlE1PAkEMhu/8ih71sJN+zEfnLB7Bg4l3BTQkKAaXKP/e2R0UnIUwbvbQvvSZvp2SnTZX1MwX669dM26eN9tZu/5oqNmtrt93m/XLats+vi5n8Dhbzkdw4pHxCO7bjttuFvC5Wbbt4g2edjCZvM5XZgSMwASA/ZuDwxNjhAdGxP5sZxyRdhEbH5ztIjTpV4Q7+Dni8O4Z5hi6iExE5CPm5peRkgkeMTPs9TQz6GND0Fxpo2CNN2u8d5IrxWaXl7xZE21wKWhSH3aupo+Y6DBmBj1rzTzHjGo4ZqbnGVbpttKQkcBV84hxoj3DhlyQGm/WiJd/M55ULngb7hQ5Zobozx2cvWtO21c9yZztQ+mGXciM97Gyj…
EDE0063F8BD99A637552E6BA5CA65ED0	1	sdf	JChemExcel3QcAAB+LCAAAAAAABACVlU1v2zAMhu/5FTq2wEyIFPV1XntMdxiwS9DDuhhYADcuAheN++tHS+7iKAumGkYSvuYjfskKNZvNhprNDd7fNtTc4BfTPLX79367649919hm7G7b4Xe7H7vHhpv++PO978aufXwWtT+O6VuevYyH3Xa3b1fqH5e5W6nvw+H11/B6aNXbYTcM7V49jWq9ft52sFJkFQWldLoxfZ6uGKP6QVrrtLYDjTo9t2AM4vRLgzzV6qv6WOJ0z0ww2maG0fOC+XaN8YDO6UyjR10Tx0MMzmaGrDc1TABDhJmWyuKCebjGREAmOzPRU02cCI78nBtT9HUMRYy5b867ql4HYI+cGRtiqGGm1TkxDNbnLP8/Ux1cys1Ac…
279816AE02A5C76BC6D3BA1ACB39C9A1	1	sdf	JChemExcelugQAAB+LCAAAAAAABACdk01LxDAQhu/9FXPUQ0MmH01ytgUXtrWsIPSq7kFQD6WL+O+dZq0xcQ+JIZTM5H3mi0bUV7Ieb7th2o+Hu3HaX4/TYdfuhq6CC0u2Fdwv8+lpOc1H+JhfluX4Do+f0Pdvz6+sAtSADQD3G/03LOccPAjOuY8tmTZC0aFGJqTRq48zuuVwA1uIsD0jmNXGnZlGc17GCKaMzmJCbUTbvNoCI5lBUdiPYoRk9oNKFufZmP/0w5nKzKOYsI09M15ZwpDSZs5A0z3K9ZT/72iali7O880U9PNT29+5DZcZeidiey3B5RIXSWTiIlv5i8hlExVJdOIiu0lAsk2iMj5WpHKAPFaRjRirVleSkSSY9Ej2OqYIlIAqU…
DB9D06D144D77C7336ED16EAC93AD523	1	sdf	JChemExcel7QUAAB+LCAAAAAAABACVU1FLwzAQfu+vuEcFG3JJrmket7XgYG1Fh0zHXtQ9COrD6BD/vdd2sy7doAmhcF/vu/u+S1LGV7f53XJSxiZ+WlxP8/K5WmebNd7oTTavVtUijymeTe6n1WpSzLM8gjNLZxE81Lv9a73fbeF7917X2y94+YGi+Hz7EBGgAyUBuo3tt1/OOXhUUsq2thRaNrkQk0iJXIfxXwkzOJbo94Fj0VDHQYNmDAcFaRfMcdRpM8IoK8P6aFapKMxPCOc4NyWcS0dpU8Jae95PeYmjBaahfvo+A23VJY4RMngGfy4CZkBCUejcSCRJqLZEGNveMuaQwVEzSASRtZ02q+SoPvxqpDn40alxY/r0Mxh/r/tZj+Xwu1fH1…
D599FDF677490992C2E25182C6013B3A	1	sdf	JChemExcelogcAAB+LCAAAAAAABACVVMFOhDAQvfMVc9REms60pe1xlU0kWVijxux6VPdgoh42uzH+vQMrAcpiCiGE9zqvM2+GUmF6QVc6zYty+Xi73myvl9XzdnWZVsQL6cXd9r7IiyqllEmO4Od6s1gtyiJfJnDmUnkCD4f98fVw3O/ge/9+OOy+4OUHyvLz7UMkQAYoA5DNjc2zu7z38ERSymZvKfitXk+t0GRkj7uBdovuDjSZyE5vLbee1ljU5qRBZ01cnlZjhMooSoPswvlao4U3MspPX4PDHkz6IYFa6VqjuMq42jpNvB8SztiZfpQwls7nqaY0WpDL3Lw8fU1s3wyvo5rXg04z+nb+yWPRnPcz2YNMaCVpXm2WZ6rtvL5ZnqmfmcfxT…
CFB1857EF216A21D2DB9E0A3B0E359F5	1	sdf	JChemExcelAgUAAB+LCAAAAAAABACdk8FugzAMhu88hV9gURwnhJzbHekOk3anlANSVypEtfH281IqNLOOdChC8Zf8sX9H2Yz1sTv33bk6NXXV77vP8djWUNXtIYNfPtpm8Dr0l3q49A189O0wNCfYj1CW74ejygBzQA+g48D4n78QArwZrXU8GxUaH9eNIq3990wrXtWwgdsR85g0hUU7zYrCPKrROSVpjHLOhZXa6J6G2JlL8kOKW2CvM0dpfkiFwq7lEbVZlYdA/82Tfj+znz/uh+5rxP3s1mvTKndptc09WOR5Wc3zpBV6S2l5KHh71XAPirS+OW8e0vDbMrcXNiETWyuRFYhjt0CoBeItuUAce4E4LpYoCBQWx3OMKBACCkMcI0UPP5Awx…
8DE19AFABA6BF9F72A7694C6C63BBD61	1	sdf	JChemExcelzQYAAB+LCAAAAAAABACdVE1PwzAMvfdX+AiHRLGTNOkR6KRNYm21AaJXYAck4DB1Qvx73I6tbTpBRhVVfk958bPzgeKCxLzOV+VjLYxYrMvr+zuOq/msqG8vhRYXVb1a5ItCkGCiWpXVVSFQlMUsgROfzhNYN9vdc7PbbuBz+9o0mw94+oLl8v3lTSZABKQBVDew+/dflmXwQEqpbm2UhnzWRkoypwbRDRyW6EenIYlGGw6EkgbJxmm8df/Og5K0Oy8Pa1I7ylP+rSFpnI3ypqV1ZPYa7+O89RotXWTfjCSf+lZjJEvOrGeiieh1vLdeE9+DobfMxp2Dvm9W6nTk7ZceHLxNNBH1pBIj6zneH9akkee61ziO4vZH8a4Yu9f4uLsgj…
5B161EFFE5C720141669D9C753CE8AEE	1	sdf	JChemExcel/gcAAB+LCAAAAAAABACdVMtqwzAQvPsr9gcqtCutJZ2bHpNCC703rQ+BJofgUPr33Tg1itc2SDXGeEczmn0gvVz23fH9eDh1DSw8btPAa3++fPSXcwff50PfdyfY/8B2e/z8Mg1QAIoAdnhx+OYnpQRvZK297v1ABr3zt78YA18Z1siqhUcYt8jvoEHjKaabxge2d5rnNY01AT1X+YzrSz4FGjQt25LcIOeGhlxpbv+pZ9Q4+aMiTe61NyIp6kGeabmPVMFh2We3pnGGA1X6ZM2sb6vz8YZiG+t6wLKOri43FiZX+rTGO0t1PkHm40OdT5D5pGWf1b5F6bWr9sm5pen5KciNjWvrcyv1yb2e+RTNtNQn3yHFfXuoP9tyL9N4O/9BE…
B5F4B248BEBE116CBE1ECD460270D47A	1	sdf	JChemExcelzQcAAB+LCAAAAAAABACVVE1PwzAMvfdX+A8Qxc73mXHcOCBxZ6OHSbBD6YT497hlXVJvRWlVVXmuX54/Enfnfft1aE9vn8dT28Cdx2waeOm786E/dy18d8e+b0+w/4Ht9vP9QzVAHigC6PHF8ZuflBK8ktZ62PvBKBfIDiutLJIbPLTivxoeYdoivyOHVHQhFZ559bzMQWtW6qCyFO/rLHK0CmjdOp3MQUUm1HByRMzxriq2gkPKBlfJmWLjqsfa2CaO4dWsBkv9gWutb2PbLXFyT+tju56dFTXIZ7RexyqKPq7TcfwfzTqdzLmp9T8cj3bMh6P0tqo/TlGIYz6siJHqamBdvOgkQzX3tKibVZzOyv5U1yDf7fr7U8yQ6nuaZ9Wtz…
A42144F367E2C92534C667BFF2547D39	1	sdf	JChemExcelWwQAAB+LCAAAAAAABACVUstqwzAQvPsr9gey7EqyHuemR6eHQu9pY6jBTYqrpPTvu5ZjjJVCVLGYndHOMh709dn1+2N8P/VwaIfuso/dpa3gj6O3FTzH4fwWz0ML30MXY3uE1x9omo9DjxWwGQsoFafvckII8KKIKO1WqD3bsXNIzuqxI5RbggeYVyyVNIzWOh47K532/9PU6LUv0hCGWtlJY1SZt0Vj0BIXapT2atKwL/U2azTqsgw2hOaasBKXRd5WGi7LYMPIgfyUuuOVt6f7/3Oj2d3XEPri3GxNburYmcIMlskyjTw0Nb/8KyVYZ5Rgky4WSnCdTQm2GSXYZZRgn+0SHLKpAEzZlFC8nhLMmXvBrG8pk1E6pxqAx922+gXwu…
081596817092F9C90F636ECD4E7138AF	1	sdf	JChemExceljQYAAB+LCAAAAAAABACdU0FugzAQvPOK/UCt3cXGcG56THqo1HvacEBqe0CQqr/vQhSoF0ydWBbyDB52dmz6tj7CqW6b87FrznUGKyPfZfDStf1717c1fLdN19Vf8PYD+/3n6cNkwDxMwHHS+JxHVVXwyog4fPvBGUTKhxUZzr0bdqBwiPAI10/Mc9RYw2VRXjSFQ0zR5MZ5tqt1nmMaNqXz1W11Zg0b6x2m1SGbr3uL1iFjufzPWx7TLLxF66DxZN2qt0NEc31/S25/NMm5wX3erho0lng9a4p5m1bp/ciq5EjWHGjmrCH5HsA9mukebHmLabYyULnN93oja4xp0vuZ/jlIPR8asw/s8vi7BJRgqyjBTp2bUIXaJdgrSnC5pCpFV…
25450050F4605E6822C0EA2317B44653	1	sdf	JChemExcelzQUAAB+LCAAAAAAABACVlMtqwzAQRff+ivmBCI3eWjdZOl0Uum/tQAJpAsah5O87fiF7HFLFGKO5miPNHSHXp+O9bq7V8etcXS8HwAIePHpbwEfb3Kr21hzgtzm17eEC33coy5/6LArACEoCDC/23/TEGOFTSSn7tZVAow0NNiiU9rbTpKBZCW8wLZHekQnWx4FxVsoZ8/4/o4TxVubso4X1ygxMCHm1JUYLjyqLMUIFFzrGCEJe9LNinvRt6nV+bYnJ78G8trg8n4y+WaHdorYnPZhqWzEZfpzATD8ojApxYJzM85MYT6O885F0KsYOTMi7C5tx/pV9Zky+n1Tbqm/7xwzdezXd/lGiWDOJYtNPLKTIsijFMolit5Y8W4viwLI8o…
2CFF33B46A33E8E3731161EDF7A3ABB5	1	sdf	JChemExcelWwYAAB+LCAAAAAAABACVVE1rwzAMvedX6A9MWPJXfF53bHcY7L61hRa2FkLK6L+fkrZ4kcvqBBP8XvQsPdnxZr87b7rjevfxtT4etsAN3HnsooG3vjut+1O3hZ9u3/fbA3yeYbn83nxhA0zADGDGQeM7PykleGdjzLD2E2PrYxp4gy17c5nJVwPPcFsij0IzRlZoLPrIbpgZdMS+Lg85e1/z+lhDyDZW5SF03KbLLPg6P1nD6GJd3wxGcv7awTbO9FNoHu/PjNqypr4HuTYrzur2NPfNIU3P2z89uNVWaCr8OEyz/Xi0Yb6f2jz5HNTnyZqAVHkOcm0BQ+V/mntQ5Fnd18j9wrdb5koJtiXlFCXYK0pwGGP/UkQqSkKiogS3JZXUW…
7A0DE2E3D141FDB018AD443E627BB004	1	sdf	JChemExcel8wUAAB+LCAAAAAAABACVkstugzAQRfd8xfwAlscPjNdNpG6SLip1U3WREKREIiGiRC1/3+GREJtQiIWQfTVnfGfG3/m5yM9VFurwmJb7KtsekirJ8k/FkPGvfXouN6c0NGGyKbb57+Z42KWASQAPllwE8F4Wl6S8FCn8FIeyTE+wrWC1Ou4yFgBaEByg/bD598taCx+Cc97k5oxHMqZNiExLqzuNFrzCNUX/dYwykawZzmKh+R3zcmOEw1CkkLFodwqFfsigy2DtbYrhPqOMNm2k5OLe29skQzsU5p5ZjzGCsvPHzKg3wQy29SCLFarnmNk9cObTRE7Pp38HtDOoZr0Dqtzyjpk5U2Is11PeBvf0zOh7G/NGvRbSzPR2ZQR1Y16v+…
B252A4A4D2B57B54F9BE0088A56C4E62	1	sdf	JChemExcellAYAAB+LCAAAAAAABACVlcFugzAMhu99Cr8AUewkhJzXSbu0O0zaZdqhpUyrREvFqDbefi60BQIMFqEq/vV/iWNb6ld2yrNTmQYmOCTFZ5lu93EZp9mbFijk+2dyKjbHJLBBvMm32c/msN8lgB8LGFhquYCXIj/HxTlP4DvfF0VyhG0Jq9Vhl4oFEAIpAFl9WP02yzkHrySlrM6WQoYq4k2AwihnrhoveILbEc13ZbQN1YWRIiIjW8zDnaEOw05SEdU7jWQGGewyeMltipE+o62xtVNJauf2PMnwDsm2mfUYQ3y6HGZGcyNhIxPWjHVaz2GUMFbSYH9mMFJY1LOYJjeutZl1T2cOKuf0HDTzBr3cRueNK+zklZk5O8w4aaZy693TM…
BD84DA1E305A8F7DE96A3CEC8C2FA99D	1	sdf	JChemExcel2wYAAB+LCAAAAAAABACVk89ugzAMxu88hV+AKHYSQs7rpF3aHSbtMu3QUrRWoqViVBtvP5f+oQQYNEJV/Mm/5LPjfueHIj9UWWjCXVpuqmy1Taokyz+0QCE/N+mhXO7T0IbJsljlv8vddp0CfgXQs9QsgLeyOCblsUjhp9iWZbqHVQXz+W6diQCIgDSArD+sf5vlnIN3klLWZ0shIxXzJkRhlDMXjRe8wPWI5rsw2kbqxEgRk5F3zNONoRbDmaRiOu80kullsM3gydsYI31GW2PPmUrSvbfXUYZ3SPaeWQwxxKfLfmbQGwmL53pQxBr1FEbxq8QPM8486q25Z3qvm3omM63ZqTPHZ6eZUd5Z1JNmlCt38sJMnDdmnDRj3jr3NMzgf…
3A5D45ABCB5EDE1659801CA477CE2D20	1	sdf	JChemExcellAYAAB+LCAAAAAAABACVlc9ugzAMxu99Cr8AkZ0/hJzXSbu0O0zaZdqhpUyrREvFqDbefi6UAgFWFiEUf/p+ieO45Ss75dmpTAMTHJLis0y3+7iM0+xNCxL4/pmcis0xCWwQb/Jt9rM57HcJ6I8FjAy1XMBLkZ/j4pwn8J3viyI5wraE1eqwS8UCJIFUAFg9VL3b4ZyDV4mI1dooMFQRTwISRjlz1XjAEzRLtM+V0TZUFwZFJA12mAfob9sw7JQqkvVMkzSjjOwzdMntHoM+o62xtVOh7Ob2fJfhGUnbZdZTjOTVcZyZzE0KG5mwZqzTeg6jhLEoR+9nBoPCkp7FtLlxrc2sfXp9UDnv90HbbzDIbbLfuMIOr8xkH5DPODT3chvs0…

## Sheet: Sheet1
Structure	Name
	Monosodium L-glutammate (MSG)
	Asp-Glu-Ser
	Glu-Asp-Glu
	Thr-Glu
	Ser-Glu-Glu
	pGlu-Pro
	pGlu-Pro-Glu
	pGlu-Pro-Gln
	pGlu-Pro-Ser
	Tartaric acid
	Succinic acid
	L-aspartic acid
	L-lactic acid
	Theogallin
	L-theanine
	N-(heptan4-yl)benzo[d][1,3]dioxole-5-carboxamide
	(S)-morelid
	Gallic acid
	N-cyclopentyl-2-isopropyl-5-methyl-bicyclo[4.1.0]heptane-7-carboxamide
	compound11
	N-(1-deoxy-D-fructos-1-yl)pyroglutamic acid
	2-[[[2-[(1E)-2-(1,3-benzodioxol-5-yl)ethenyl]-4-oxazolyle]methoxy]methyl]pyridine
	2-(3-PHENYLPROPYL)PYRIDINE
	N-(HEPTAN-4-YL)BENZO[D][1,3]DIOXOLE-5-CARBOXAMIDE
	N1-(2,4-DIMETHOXYBENZYL)-N2-(2-(PYRIDIN-2-YL)ETHYL)OXALAMIDE
	Cyclopropanecarboxylic acid
	1-(2-HYDROXY-4-ISOBUTOXYPHENYL)-3-(PYRIDIN-2-YL)PROPAN-1-ONE
	Rubemamine
	rubescenamine
	spilanthol derivative
	urea derivative
	dihydrochalcone 1
	dihydrochalcone 2
	sopropyl-5-methylbicyclo[4.1.0]heptane-7-carboxamide 1c
	sopropyl-5-methylbicyclo[4.1.0]heptane-7-carboxamide 1f
	sopropyl-5-methylbicyclo[4.1.0]heptane-7-carboxamide 1g
	sopropyl-5-methylbicyclo[4.1.0]heptane-7-carboxamide 4f
